# Supplementary material for: Microbial communities of poultry house dust, excreta and litter are partially representative of microbiota of chicken caecum and ileum
Source: PLoS One. 2021 Aug 5;16(8):e0255633. doi: 10.1371/journal.pone.0255633 (PMC8341621; doi:10.1371/journal.pone.0255633)
Supplement: S3 Table — (XLSX) [file pone.0255633.s003.xlsx]

## Sheet:  Table S3
S3 Table. Total number of operational taxonomic units (OTUs) found in invasive and non-invasive samples
OTUs found in dust	OTUs found in excreta	OTUs found in litter	OTUs found in caecum	OTUs found in ileum
Enterobacteriaceae (otu_1194106)	Brachybacterium (otu_381135)	Faecalibacterium (otu_24976)	Enterobacteriaceae (otu_831953)	Bacillus (otu_935661)
Enterobacteriaceae (otu_831953)	Actinobacteria (otu_35440)	Actinobacteria (otu_216320)	Enterobacteriaceae (out)	Bacillus (otu_382892)
Lactobacillus reuteri (otu_391954)	Weissella (otu_294591)	Blautia (otu_47173)	Lactobacillales (otu_1000438)	Acinetobacter (otu_283601)
Clostridiaceae (otu_451227)	Corynebacterium (otu_1055732)	Ruminococcaceae (otu_733946)	Staphylococcus succinus (otu_358)	Corynebacterium (otu_707579)
Clostridium (otu_477533)	Trichococcus (otu_767612)	Lachnospiraceae (otu_383901)	Staphylococcus (otu_714653)	Staphylococcus succinus (otu_1204433)
Proteus vulgaris (otu_477811)	Aerococcus (otu_700752)	Lachnospiraceae (otu_718808)	Lactobacillus salivarius (otu_246604)	Ruminococcus (otu_88691)
Lactobacillus (otu_794308)	Corynebacterium (otu_240769)	Clostridiales (otu_657168)	Lactobacillus salivarius (otu_1036913)	Coprococcus (otu_1125850)
Burkholderia fungorum (otu_968639)	Staphylococcus succinus (otu_358)	Ruminococcus (otu_551972)	Lactobacillus ruminis (otu_874765)	Blautia (otu_47173)
Clostridium (otu_881875)	Enterobacteriaceae (otu_89362)	Lachnospiraceae (otu_1217576)	Lactobacillus manihotivorans (otu_617469)	Lachnospiraceae (otu_874339)
Enterobacteriaceae (otu_820757)	Acinetobacter radioresistens (otu_100495)	Lachnospiraceae (otu_861670)	Lactobacillus helveticus (otu_411266)	Lactobacillus reuteri (otu_324648)
Corynebacterium (otu_596344)	Pseudomonas (otu_54219)	Enterococcus faecalis (otu_115349)	Lactobacillus (otu_338931)	Ruminococcaceae (otu_395674)
Oceano bacillus (otu_553052)	Catabacteriaceae (otu_1033420)	Burkholderia fungorum (otu_968639)	Enterococcus faecalis (otu_432026)	Ruminococcus (otu_1229136)
Bacillus (otu_204870)	Yaniella (otu_1246155)	Lactobacillus helveticus (otu_256176)	Bacillus (otu_922600)	Lachnospiraceae (otu_1059667)
Catabacteriaceae (otu_1033420)	Actinobacteria (otu_585522)	Clostridium (otu_1184411)	Aerococcus (otu_177490)	Lachnospiraceae (otu_863005)
Lactobacillus reuteri (otu_324648)	Staphylococcus (otu_180196)	Ruminococcus (otu_657565)	Bacilli (otu_823430)	Ruminococcaceae (otu_723091)
Enterobacteriaceae (otu_619850)	Brachybacterium (otu_874633)	Lachnospiraceae (otu_1223142)	Corynebacterium (otu_737724)	Clostridium (otu_167335)
Yaniella (otu_1246155)	Enterococcus (otu_756562)	Lachnospiraceae (otu_561142)	Corynebacterium (otu_519615)	Burkholderia fungorum (otu_968639)
Lactobacillus reuteri (otu_557746)	Brachybacterium (otu_56544)	Clostridium (otu_306483)	Corynebacterium (otu_396644)	Aerococcus (otu_996326)
Enterococcus faecalis (otu_166138)	Jeotgalicoccus psychrophilus (otu_167185)	Blautia (otu_271037)	Brevibacterium (otu_531873)	Dermacoccus (otu_1032880)
Lactobacillus (otu_428406)	Kocuriarosea (otu_1244639)	Lactobacillus reuteri (otu_391954)	Brachybacterium (otu_739894)	Aerococcaceae (otu_341810)
Lactobacillus (otu_48986)	Bacillus (otu_922600)	Clostridiales (otu_742601)	Dietziaceae (otu_186965)	Aerococcus (otu_374637)
Lactobacillus (otu_94524)	Staphylococcus (otu_444094)	Lachnospiraceae (otu_397621)	Weissella (otu_411176)	Lachnospiraceae (otu_884077)
Lactobacillus (otu_259402)	Weissella (otu_326109)	Coprococcus (otu_459358)	Staphylococcus equorum (otu_544)	Propionibacterium acnes (otu_522210)
Enterococcus faecalis (otu_432026)	Staphylococcus equorum (otu_456153)	Ruminococcus (otu_1199258)	Lactobacillus reuteri (otu_408860)	Streptomyces (otu_718190)
Corynebacterium (otu_707579)	Dietziaceae (otu_186965)	Enterobacteriaceae (otu_831953)	Lactobacillus (otu_891582)	Ruminococcaceae (otu_52677)
Brevibacterium (otu_999774)	Arthrobacter (otu_751630)	Lachnospiraceae (otu_874339)	Lactobacillus (otu_67385)	Brevibacterium (otu_331039)
Enterococcus (otu_51823)	Corynebacterium (otu_707579)	Eubacterium (otu_463773)	Lactobacillus (otu_576740)	Ruminococcus (otu_191377)
Bacillus (otu_935661)	Lachnospiraceae (otu_884077)	Coprococcus (otu_1093361)	Lactobacillus (otu_557656)	Blautia (otu_561024)
Enterococcus (otu_930898)	Propionibacterium acnes (otu_522210)	Coprococcus (otu_1125850)	Lactobacillus (otu_271265)	Blautia (otu_961773)
Arthrobacter (otu_553097)	Enterobacteriaceae (out)	Clostridium (otu_167335)	Jeotgalicoccus psychrophilus (otu_167185)	Lachnospiraceae (otu_432900)
Lactobacillus helveticus (otu_1210963)	Aerococcus (otu_474807)	Lactobacillus (otu_1016346)	Clostridiaceae (otu_629237)	Lachnospiraceae (otu_622705)
Enterococcus (otu_946097)	Corynebacterium (otu_470353)	Blautia (otu_719679)	Actinobacteria (otu_585522)	Lactobacillus (otu_69128)
Lactobacillus intestinalis (otu_796829)	Lactobacillus (otu_428406)	Lachnospiraceae (otu_232033)	Proteus vulgaris (otu_646133)	Clostridium (otu_1081566)
Nocardiopsis (otu_748584)	Clostridiales (otu_742601)	Eggerthella lenta (otu_195568)	Weissella (otu_904283)	Ruminococcus (otu_4378)
Enterobacteriaceae (otu_642732)	Brachybacterium (otu_467486)	Clostridiales (otu_846484)	Lactobacillus salivarius (otu_661600)	Clostridium (otu_62214)
Enterobacteriaceae (otu_345435)	Actinobacteria (otu_1257053)	Planococcaceae (otu_945009)	Lactobacillus reuteri (otu_111929)	Lactobacillus (otu_1016346)
Pediococcus ethanolidurans (otu_252698)	Clostridiales (otu_657168)	Ruminococcaceae (otu_798701)	Lactobacillus (otu_763181)	Ruminococcus (otu_687086)
Lachnospiraceae (otu_884077)	Enterococcus (otu_359653)	Catabacteriaceae (otu_78331)	Lactobacillus (otu_61676)	Ruminococcaceae (otu_805084)
Clostridiales (otu_742601)	Aerococcus (otu_177490)	Faecalibacterium (otu_1271426)	Lactobacillus (otu_430146)	Lachnospiraceae (otu_365181)
Corynebacterium (otu_219083)	Planococcaceae (otu_945009)	Lachnospiraceae (otu_1072628)	Lactobacillus (otu_230415)	Lachnospiraceae (otu_630486)
Actinobacteria (otu_585522)	Staphylococcus (otu_927223)	Lactobacillus salivarius (otu_982822)	Enterococcus faecalis (otu_784956)	Lachnospiraceae (otu_952746)
Staphylococcus (otu_180196)	Streptomyces (otu_718190)	Faecalibacterium (otu_666917)	Ruminococcaceae (otu_52677)	Lachnospiraceae (otu_878238)
Lactobacillus reuteri (otu_182158)	Staphylococcus (otu_1249684)	Lachnospiraceae (otu_293526)	Corynebacterium (otu_110705)	Clostridium (otu_71093)
Lactobacillales (otu_844977)	Trichococcus (otu_1126209)	Coprococcus (otu_326688)	Clostridium (otu_693989)	Lachnospiraceae (otu_1014629)
Lactobacillus (otu_508559)	Jeotgalicoccus psychrophilus (otu_735539)	Lachnospiraceae (otu_946194)	Lactobacillus (otu_469716)	Eubacterium (otu_689991)
Aerococcus (otu_996326)	Brachybacterium (otu_588131)	Enterococcus (otu_930898)	Lactobacillales (otu_765861)	Eubacterium (otu_1080099)
Brachybacterium (otu_381135)	Enterococcus cecorum (otu_735152)	Blautia (otu_654906)	Staphylococcus succinus (otu_729972)	Proteus vulgaris (otu_646133)
Actinobacteria (otu_35440)	Staphylococcus (otu_281837)	Epulopiscium (otu_185343)	Staphylococcus equorum (otu_680070)	Coprococcus (otu_358563)
Dermacoccus (otu_1032880)	Corynebacterium (otu_1160289)	Ruminococcus (otu_1229136)	Lactobacillus delbrueckii (otu_76711)	Lachnospiraceae (otu_938035)
Brachybacterium (otu_874633)	Enterococcaceae (otu_375876)	Lachnospiraceae (otu_1059667)	Enterococcus cecorum (otu_735152)	Corynebacterium (otu_1055732)
Lactobacillus intestinalis (otu_595675)	Staphylococcus (otu_549257)	Ruminococcaceae (otu_511140)	Enterococcaceae (otu_223494)	Acinetobacter radioresistens (otu_100495)
Staphylococcus (otu_97377)	Enterobacteriaceae (otu_507015)	Ruminococcus (otu_237711)	Enterococcaceae (otu_1012504)	Blautia (otu_271037)
Blautia (otu_271037)	Dermacoccus (otu_15078)	Eubacterium (otu_413913)	Brachybacterium (otu_679737)	Lachnospiraceae (otu_1003696)
Bacillus (otu_382892)	Enterococcus (otu_1055503)	Faecalibacterium (otu_322457)	Pediococcus pentosaceus (otu_546586)	RF39 (otu_576585)
Weissella (otu_480784)	Staphylococcus (otu_493020)	Ruminococcaceae (otu_2536)	Lactobacillus (otu_936245)	Actinobacteria (otu_35440)
Clostridiaceae (otu_629237)	Staphylococcus arlettae (otu_1132348)	Lachnospiraceae (otu_878238)	Brachybacterium (otu_165785)	Yaniella (otu_1246155)
Lactobacillus (otu_772468)	Corynebacterium efficiens (otu_926394)	Eubacterium (otu_689991)	Enterobacteriaceae (otu_345435)	Enterobacteriaceae (otu_507015)
Ruminococcaceae (otu_733946)	Staphylococcus (otu_93995)	Clostridium (otu_885966)	Ruminococcus (otu_88691)	Clostridiales (otu_846484)
Corynebacterium (otu_1160289)	Lachnospiraceae (otu_1072628)	Lachnospiraceae (otu_433702)	Lactobacillus salivarius (otu_706548)	Faecalibacterium (otu_453316)
Weissella (otu_294591)	Jeotgalicoccus psychrophilus (otu_852780)	Ruminococcaceae (otu_954465)	Lactobacillus reuteri (otu_851765)	Ruminococcaceae (otu_208919)
Lactobacillus (otu_1093153)	Brachybacterium (otu_1280057)	Faecalibacterium (otu_982212)	Lactobacillus intestinalis (otu_461055)	Clostridium (otu_149080)
Lactobacillus (otu_5018)	Brevibacterium aureum (otu_860319)	Blautia (otu_594233)	Lactobacillus helveticus (otu_256176)	Enterobacteriaceae (otu_519903)
Lactobacillus (otu_552304)	Brachybacterium (otu_1000849)	Ruminococcus (otu_615554)	Lactobacillus (otu_816619)	Enterobacteriaceae (otu_94434)
Aerococcaceae (otu_341810)	Eubacterium (otu_413913)	Lachnospiraceae (otu_630486)	Lactobacillus (otu_285604)	Aerococcus (otu_652274)
Lactobacillus (otu_758137)	Corynebacterium efficiens (otu_1176866)	Lachnospiraceae (otu_938035)	Lactobacillus (otu_1245538)	Corynebacterium (otu_1160289)
Blautia (otu_47173)	Lactobacillus (otu_938099)	Coprococcus (otu_1274577)	Facklamia (otu_1245590)	Lachnospiraceae (otu_1072628)
Brachybacterium (otu_759161)	Klebsiella (otu_462416)	Clostridiales (otu_647232)	Corynebacterium (otu_467094)	Brevibacterium aureum (otu_860319)
Lactobacillus (otu_42573)	Staphylococcus (otu_252320)	Lactobacillus (otu_794308)	Corynebacterium (otu_148933)	Staphylococcus succinus (otu_653478)
Trichococcus (otu_1126209)	Brevibacterium (otu_82822)	Ruminococcus (otu_1175515)	Corynebacterium (otu_1266693)	Lactobacillus (otu_29305)
Corynebacterium (otu_1055732)	Brachybacterium (otu_253244)	Clostridium (otu_1034773)	Enterobacteriaceae (otu_519903)	Blautia (otu_719679)
Lactobacillus salivarius (otu_526010)	Brevibacterium luteolum (otu_937154)	Clostridium (otu_62214)	Lactobacillus (otu_269438)	Lachnospiraceae (otu_280810)
Enterococcus (otu_756562)	Staphylococcus (otu_50375)	Coprobacillus (otu_475775)	Enterococcus (otu_550931)	Ruminococcaceae (otu_22973)
Lactobacillus reuteri (otu_972701)	Enterococcus (otu_1004677)	Clostridium (otu_477533)	Staphylococcus (otu_363198)	Eubacterium (otu_673668)
Lachnospiraceae (otu_874339)	Staphylococcus (otu_457806)	Clostridium (otu_1081566)	Salinicoccus (otu_22775)	Lachnospiraceae (otu_488537)
Ruminococcus (otu_1199258)	Brachybacterium (otu_778060)	Ruminococcus (otu_687086)	Corynebacterium (otu_738691)	Weissella (otu_480784)
Jeotgalicoccus psychrophilus (otu_735539)	Dermabacteraceae (otu_613269)	Faecalibacterium (otu_453316)	Brachybacterium (otu_433350)	Brachybacterium (otu_467486)
Lactobacillus crispatus (otu_735640)	Facklamia (otu_1245590)	Ruminococcaceae (otu_208919)	Weissella soli (otu_842328)	Staphylococcus (otu_493020)
Blautia (otu_961773)	Weissella (otu_741402)	Lachnospiraceae (otu_1165925)	Lactobacillus salivarius (otu_359409)	Corynebacterium efficiens (otu_926394)
Staphylococcus (otu_252320)	Staphylococcus equorum (otu_455118)	Blautia (otu_1153982)	Lactobacillus reuteri (otu_687426)	Clostridiales (otu_1144345)
Epulopiscium (otu_185343)	Staphylococcus succinus (otu_729972)	Lachnospiraceae (otu_177911)	Staphylococcus arlettae (otu_614359)	Coprococcus (otu_965168)
Lactobacillus reuteri (otu_175873)	Ruminococcaceae (otu_52677)	Coprococcus (otu_358563)	Enterococcus (otu_608718)	Weissella (otu_598374)
Brachybacterium (otu_588131)	Staphylococcus succinus (otu_1204433)	Clostridiaceae (otu_654047)	Corynebacterium (otu_1225005)	Staphylococcus equorum (otu_456153)
Propionibacterium acnes (otu_522210)	Corynebacterium (otu_1156734)	Lachnospiraceae (otu_432900)	Enterobacteriaceae (otu_129382)	Staphylococcus (otu_927223)
Brachybacterium (otu_467486)	Corynebacterium (otu_149311)	Lachnospiraceae (otu_1003696)	Staphylococcus succinus (otu_1204433)	Vagococcus (otu_1037706)
Lactobacillus salivarius (otu_1112155)	Brevibacterium (otu_331039)	Lactobacillus helveticus (otu_960626)	Lactobacillus (otu_1260017)	Weissella (otu_192881)
Enterococcus (otu_1004677)	Clostridiales (otu_647232)	Lachnospiraceae (otu_1196610)	Corynebacterium efficiens (otu_926394)	Weissella (otu_294591)
Lactobacillus reuteri (otu_868445)	Staphylococcus arlettae (otu_1074774)	Clostridium (otu_928581)	Lactobacillus (otu_34556)	Brachybacterium (otu_56544)
Aerococcus (otu_61794)	Staphylococcus arlettae (otu_702986)	Lachnospiraceae (otu_622705)	Brachybacterium (otu_1239286)	Kocuriarosea (otu_1244639)
Brachybacterium (otu_56544)	Brachybacterium (otu_1116561)	Lachnospiraceae (otu_1014629)	Lactobacillus salivarius (otu_1120018)	Klebsiella (otu_462416)
Lactobacillus (otu_338931)	Aerococcus (otu_1098616)	Eubacterium (otu_1080099)	Lactobacillus reuteri (otu_744247)	Staphylococcus arlettae (otu_702986)
Lactobacillus (otu_909895)	Brachybacterium (otu_967548)	Lactobacillus (otu_95419)	Lactobacillus (otu_250087)	Brevibacterium aureum (otu_324058)
Coprococcus (otu_1093361)	Enterococcus (otu_608718)	Ruminococcaceae (otu_641570)	Lactobacillus salivarius (otu_1193543)	Lachnospiraceae (otu_1065628)
Lachnospiraceae (otu_232033)	Dermabacteraceae (otu_281855)	Lachnospiraceae (otu_280810)	Lactobacillus reuteri (otu_557746)	Ruminococcaceae (otu_2536)
Lachnospiraceae (otu_1072628)	Staphylococcus arlettae (otu_78461)	Ruminococcaceae (otu_22973)	Lactobacillus (otu_263899)	Lachnospiraceae (otu_1169235)
RF39 (otu_764779)	Brevibacterium (otu_531873)	Lachnospiraceae (otu_1065628)	Lactobacillus (otu_259402)	Blautia producta (otu_59850)
Jeotgalicoccus (otu_887273)	Enterococcus (otu_463529)	Coprococcus (otu_882880)	Lactobacillus salivarius (otu_1168822)	Lachnospiraceae (otu_651236)
Lactobacillus reuteri (otu_1126527)	Ruminococcaceae (otu_733946)	Ruminococcaceae (otu_395674)	Lactobacillus (otu_29305)	Aerococcus (otu_61794)
Dermacoccus (otu_15078)	Lachnospiraceae (otu_397621)	Lactobacillus (otu_528116)	Staphylococcus succinus (otu_653478)	Acinetobacter (otu_931915)
Lactobacillus helveticus (otu_960626)	Brachybacterium (otu_209728)	Ruminococcaceae (otu_257166)	Lactobacillus reuteri (otu_182158)	Aerococcus (otu_1245649)
Ruminococcus (otu_1229136)	Lactobacillus salivarius (otu_612315)	Lachnospiraceae (otu_321265)	Lactobacillus helveticus (otu_1210963)	Brachybacterium (otu_874633)
Coprococcus (otu_1125850)	Clostridium (otu_885966)	Lactobacillus (otu_458621)	Lactobacillus crispatus (otu_735640)	Dermacoccus (otu_15078)
Blautia (otu_719679)	Ruminococcus (otu_88691)	Lachnospiraceae (otu_952746)	Enterobacteriaceae (otu_137371)	Brachybacterium (otu_1000849)
Aerococcus (otu_374637)	Brevibacterium luteolum (otu_1098329)	Enterococcus faecalis (otu_166138)	Lactobacillus helveticus (otu_736314)	Staphylococcus (otu_252320)
Brevibacterium luteolum (otu_1098329)	Brevibacterium aureum (otu_324058)	Ruminococcus (otu_4378)	Ruminococcus (otu_191377)	Clostridiales (otu_647232)
Brachybacterium (otu_1280057)	Brachybacterium (otu_1219419)	Blautia (otu_718368)	Lactobacillus (otu_794308)	Clostridium (otu_1049352)
Enterobacteriaceae (otu_519903)	Clostridium (otu_693989)	Lactobacillus (otu_48986)	Lactobacillus intestinalis (otu_595675)	Ruminococcus (otu_947778)
Lactobacillus salivarius (otu_978714)	Eubacterium (otu_463773)	Ruminococcaceae (otu_835225)	Lactobacillus (otu_909895)	Ruminococcaceae (otu_1048342)
Brachybacterium (otu_38426)	Lactobacillus ruminis (otu_874765)	Faecalibacterium (otu_1024005)	Aerococcus (otu_731334)	Clostridium (otu_221490)
Actinobacteria (otu_1257053)	Staphylococcus (otu_1217499)	Lactobacillus helveticus (otu_1210963)	Pediococcus ethanolidurans (otu_252698)	Faecalibacterium (otu_982212)
Clostridium (otu_1184411)	Brachybacterium (otu_1125264)	Clostridiales (otu_1144345)	Lactobacillus (otu_1093153)	Lachnospiraceae (otu_652140)
Trichococcus (otu_767612)	Weissella (otu_904283)	Ruminococcus (otu_947778)	Corynebacterium (otu_372184)	Clostridium spiroforme (otu_620462)
Brevibacterium aureum (otu_860319)	Jeotgalicoccus (otu_1096297)	Ruminococcaceae (otu_697313)	Brevibacterium aureum (otu_18521)	Aerococcus (otu_700752)
Brevibacterium (otu_82822)	Staphylococcus (otu_714653)	Lactobacillus salivarius (otu_1193543)	Lactobacillus reuteri (otu_391954)	Actinobacteria (otu_585522)
Enterococcus cecorum (otu_735152)	Jeotgalicoccus (otu_887273)	Enterobacteriaceae (otu_1194106)	Lactobacillus salivarius (otu_978714)	Enterococcus (otu_756562)
Lactobacillus reuteri (otu_618108)	Aerococcus (otu_995917)	Ruminococcaceae (otu_960254)	Lactobacillus salivarius (otu_36476)	Trichococcus (otu_1126209)
Lactobacillus reuteri (otu_823144)	Lachnospiraceae (otu_351809)	Clostridium (otu_828160)	Lactobacillus (otu_508559)	Brachybacterium (otu_588131)
Jeotgalicoccus psychrophilus (otu_167185)	Corynebacterium (otu_232210)	Clostridium (otu_1024296)	Clostridiaceae (otu_654047)	Enterococcaceae (otu_375876)
Lactobacillus (otu_69128)	Lactobacillus reuteri (otu_237592)	Ruminococcus (otu_431266)	Lactobacillales (otu_456144)	Staphylococcus arlettae (otu_1132348)
Lactobacillus reuteri (otu_111929)	Aerococcus (otu_1260873)	Ruminococcaceae (otu_850082)	Lactobacillus salivarius (otu_893962)	Staphylococcus (otu_93995)
Jeotgalicoccus psychrophilus (otu_852780)	Ruminococcus (otu_191377)	Lachnospiraceae (otu_784789)	Lactobacillus (otu_5018)	Brachybacterium (otu_1280057)
Clostridium (otu_167335)	Coprococcus (otu_1125850)	Clostridium (otu_693989)	Lactobacillus salivarius (otu_29716)	Brevibacterium (otu_82822)
Staphylococcus (otu_457806)	Jeotgalicoccus (otu_553649)	Lachnospiraceae (otu_652140)	Lactobacillus salivarius (otu_624653)	Lactobacillus salivarius (otu_982822)
Corynebacterium (otu_1156734)	Weissella soli (otu_842328)	Lachnospiraceae (otu_1029940)	Lactobacillus (otu_552304)	Enterococcus faecalis (otu_784956)
Brachybacterium (otu_1000849)	Actinobacteria (otu__831031)	Coprococcus (otu_121238)	Lactobacillus salivarius (otu_526010)	Aerococcus (otu_474807)
Brachybacterium (otu_253244)	Aerococcus (otu_351881)	Lachnospiraceae (otu_365181)	Jeotgalicoccus (otu_216645)	Aerococcus (otu_177490)
Aerococcus (otu_700752)	Staphylococcus equorum (otu_416510)	Pediococcus ethanolidurans (otu_252698)	Lactobacillus (otu_42573)	Staphylococcus equorum (otu_455118)
Lactobacillus reuteri (otu_544725)	Brachybacterium (otu_38426)	Staphylococcus succinus (otu_729972)	Weissella (otu_693238)	Staphylococcus (otu_714653)
Acinetobacter (otu_931915)	Aerococcus (otu_56324)	Clostridium (otu_71093)	Staphylococcus (otu_215822)	Coprobacillus (otu_444800)
Enterobacteriaceae (otu_129382)	Brachybacterium (otu_403873)	RF39 (otu_576585)	Lactobacillus salivarius (otu_263565)	Lachnospiraceae (otu_994729)
Staphylococcus (otu_1217499)	Blautia (otu_47173)	Clostridiales (otu_314345)	Lactobacillus intestinalis (otu_1098903)	Staphylococcus arlettae (otu_855944)
Lactobacillus (otu_536626)	Corynebacterium (otu_542257)	Erysipelotrichaceae (otu_396536)	Lactobacillus (otu_758137)	Bacillus (otu_922600)
Brachybacterium (otu_1198212)	Enterobacteriaceae (otu_1227678)	Ruminococcaceae (otu_52677)	Lactobacillus manihotivorans (otu_977195)	Brevibacterium luteolum (otu_1098329)
Lactobacillus salivarius (otu_1120018)	Faecalibacterium (otu_24976)	Coprococcus (otu_965168)	Lactobacillus jensenii (otu_1244360)	Enterobacteriaceae (otu_137371)
Lactobacillus salivarius (otu_624653)	Aerococcus (otu_773762)	Clostridiaceae (otu_629237)	Lactobacillus capillatus (otu_1154290)	Clostridium (otu_1024296)
Ruminococcaceae (otu_511140)	Ruminococcaceae (otu_798701)	Lactobacillus reuteri (otu_557746)	Enterobacteriaceae (otu_94434)	Lachnospiraceae (otu_784789)
Ruminococcus (otu_551972)	Blautia (otu_271037)	Lachnospiraceae (otu_863005)	Lactobacillus reuteri (otu_972701)	Corynebacterium efficiens (otu_1176866)
Vagococcus (otu_1037706)	Lactobacillus jensenii (otu_927353)	Lachnospiraceae (otu_387281)	Lactobacillus (otu_772468)	Brachybacterium (otu_253244)
Lactobacillus (otu_29305)	Catabacteriaceae (otu_78331)	Lactobacillus salivarius (otu_526010)	Lactobacillus (otu_48986)	Lactobacillus (otu_528116)
Lactobacillus salivarius (otu_893962)	Lactobacillus (otu_94524)	Lactobacillus intestinalis (otu_796829)	Lactobacillus reuteri (otu_618108)	Ruminococcaceae (otu_257166)
Lactobacillus intestinalis (otu_1098903)	Lachnospiraceae (otu_293526)	Blautia (otu_561024)	Brachybacterium (otu_410061)	Ruminococcaceae (otu_955919)
Kocuriarosea (otu_1244639)	Blautia (otu_561024)	Lachnospiraceae (otu_135037)	Lactobacillus reuteri (otu_1196069)	Staphylococcus (otu_457806)
Eggerthella lenta (otu_195568)	Lachnospiraceae (otu_874339)	Lactobacillus intestinalis (otu_595675)	Lactobacillus reuteri (otu_749445)	Brachybacterium (otu_778060)
Lactobacillus jensenii (otu_927353)	RF39 (otu_764779)	Lactobacillus (otu_1197029)	Lactobacillus salivarius (otu_1112155)	Dermabacteraceae (otu_613269)
Lactobacillus capillatus (otu_1154290)	Serratia marcescens (otu_161734)	Lactobacillus salivarius (otu_978714)	Lactobacillus intestinalis (otu_796829)	Dermabacteraceae (otu_281855)
Clostridiales (otu_846484)	Corynebacterium (otu_1270938)	Lactobacillus (otu_849918)	Lactobacillus salivarius_765373	Brachybacterium (otu_410061)
Aerococcus (otu_995917)	Enterobacteriaceae (otu_129382)	Lactobacillus (otu_259402)	Lactobacillus reuteri (otu_1126527)	Blautia (otu_298642)
Weissella (otu_411176)	Clostridiales (otu_846484)	Lactobacillus salivarius (otu_624653)	Lactobacillus reuteri (otu_544725)	Faecalibacterium (otu_666917)
Lactobacillus reuteri (otu_749445)	Lactobacillus salivarius (otu_1177347)	Clostridiales (otu_145985)	Lactobacillus capillatus (otu_914469)	Lactobacillus (otu_211750)
Aerococcus (otu_652274)	Lactobacillus salivarius (otu_762166)	Ruminococcaceae (otu_565663)	Brachybacterium (otu_1233462)	Clostridiales (otu_994502)
Corynebacterium (otu_149311)	Blautia (otu_961773)	Lactobacillusreuteri (otu_683536)	Staphylococcus (otu_885010)	Ruminococcaceae (otu_1274003)
Serratia marcescens (otu_161734)	Weissella (otu_411176)	Ruminococcus (otu_88691)	Corynebacterium_44311	Trichococcus (otu_767612)
Jeotgalicoccus (otu_553649)	Lachnospiraceae (otu_383901)	Lactobacillus (otu_1093153)	Lactobacillus reuteri (otu_823144)	Staphylococcus (otu_281837)
Enterococcus (otu_1055503)	Lactobacillus reuteri (otu_324648)	Lachnospiraceae (otu_1169235)	Lactobacillus reuteri (otu_175873)	Staphylococcus (otu_549257)
Lactobacillus (otu_576740)	Lactobacillus (otu_891582)	Lachnospiraceae (otu_1013634)	Lactobacillus reuteri (otu_868445)	Brachybacterium (otu_1219419)
Clostridiales (otu_657168)	Bacilli (otu_823430)	Lactobacillus salivarius (otu_1112155)	Enterobacteriaceae (otu_1227678)	Ruminococcaceae (otu_565663)
Ruminococcus (otu_657565)	Lactobacillus salivarius (otu_246604)	Pseudomonas (otu_54219)	Lactobacillus (otu_799045)	Lachnospiraceae (otu_1029940)
Brachybacterium (otu_778060)	Ruminococcaceae (otu_75140)	Ruminococcaceae (otu_723091)	Enterococcus (otu_523800)	Corynebacterium (otu_710884)
Bacillus (otu_922600)	Lactobacillus (otu_1168238)	Blautia (otu_298642)	Lachnospiraceae (otu_784789)	Actinobacteria (otu_1257053)
Staphylococcus (otu_444094)	Staphylococcus succinus (otu_653478)	Lactobacillus (otu_211750)	Lactobacillus salivarius (otu_659601)	Jeotgalicoccus psychrophilus (otu_735539)
Lachnospiraceae (otu_397621)	Blautia (otu_654906)	Lactobacillus reuteri (otu_182158)	Lactobacillus reuteri (otu_377466)	Corynebacterium (otu_1156734)
Staphylococcus (otu_493020)	Lactobacillales (otu_458325)	Blautia producta (otu_59850)	Lactobacillus (otu_36619)	Aerococcus (otu_1098616)
Enterobacteriaceae (out)	Lactobacillus (otu_430146)	Clostridiales (otu_1120705)	Lactobacillus helveticus (otu_960626)	Staphylococcus (otu_180196)
Lactobacillus manihotivorans (otu_617469)	Brachybacterium (otu_516750)	Blautia (otu_899161)	Lactobacillus salivarius (otu_536147)	Jeotgalicoccus psychrophilus (otu_167185)
Lactobacillus reuteri (otu_744247)	Corynebacterium (otu_372184)	Lactobacillus reuteri (otu_1126527)	Lactobacillus intestinalis (otu_111019)	Enterococcus (otu_1004677)
Lactobacillus intestinalis (otu_396031)	Lactobacillus reuteri (otu_111929)	Lactobacillus (otu_552304)	Lactobacillus (otu_528116)	Adlercreutzia (otu_178025)
Enterococcaceae (otu_375876)	Lachnospiraceae (otu_1223142)	Clostridium (otu_149080)	Blautia (otu_718368)	Lachnospiraceae (otu_1272251)
Brevibacterium aureum (otu_324058)	Brevibacterium (otu_366761)	Lactobacillus (otu_131964)	Lactobacillus (otu_949793)	Enterobacteriaceae (otu_1147502)
Dermabacteraceae (otu_613269)	Brachybacterium (otu_410061)	Eubacterium (otu_673668)	Blautia (otu_899161)	Curtobacterium flaccumfaciens (otu_832288)
Lactobacillus salivarius (otu_1193543)	Brachybacterium (otu_1198212)	Clostridium (otu_1049352)	Corynebacterium (otu_1015834)	Brachybacterium (otu_967548)
Lachnospiraceae (otu_861670)	Enterobacteriaceae (otu_137371)	Lachnospiraceae (otu_685875)	Lachnospiraceae (otu_1029940)	Blautia (otu_718368)
Weissella (otu_326109)	Corynebacterium (otu_535812)	Lactobacillus (otu_508559)	Lactobacillus (otu_17998)	Enterococcus (otu_359653)
Corynebacterium (otu_710884)	Lachnospiraceae (otu_718808)	Lachnospiraceae (otu_488537)	Blautia (otu_561024)	Enterococcus cecorum (otu_735152)
Lactobacillus (otu_891582)	Lachnospiraceae (otu_432900)	Lactobacillus (otu_949793)	Lactobacillus (otu_380789)	Brachybacterium (otu_209728)
Lachnospiraceae (otu_433702)	Rickettsiales (otu_913451)	Lactobacillus salivarius (otu_893962)	Lachnospiraceae (otu_365181)	Coprococcus (otu_882880)
Lachnospiraceae (otu_1223142)	Actinobacteria (otu_299192)	Ruminococcaceae (otu_846812)	Lactobacillus salivarius (otu_982822)	Clostridiaceae (otu_654047)
Lachnospiraceae (otu_351809)	Staphylococcus succinus (otu_1046464)	Lachnospiraceae (otu_991939)	Lactobacillus (otu_1027300)	Ruminococcaceae (otu_846812)
Enterococcus (otu_359653)	Lactobacillus (otu_536626)	Ruminococcus (otu_505561)	Lactobacillus salivarius (otu_481816)	Ruminococcaceae (otu_860639)
Aerococcus (otu_1245649)	Lactobacillus salivarius (otu_528378)	Ruminococcus (otu_820445)	Faecalibacterium (otu_322457)	Eubacterium (otu_1146977)
Enterobacteriaceae (otu_94434)	Lactobacillus salivarius (otu_59025)	Lactobacillus (otu_42573)	Lachnospiraceae (otu_387281)	Nocardiopsis (otu_774672)
Eubacterium (otu_463773)	Lactobacillus (otu_29305)	Lactobacillus (otu_758137)	Clostridiales (otu_657168)	Staphylococcus (otu_1249684)
Staphylococcus equorum (otu_456153)	Lachnospiraceae (otu_1165925)	Lactobacillus (otu_772468)	Ruminococcus (otu_1175515)	Staphylococcus arlettae (otu_1074774)
Lactobacillus (otu_1016346)	Ruminococcaceae (otu_835225)	Lactobacillus (otu_5018)	Lachnospiraceae (otu_1013634)	Blautia (otu_899161)
Coprococcus (otu_459358)	Coprobacillus (otu_475775)	Eubacterium (otu_1146977)	Lachnospiraceae (otu_433702)	Ruminococcaceae (otu_173611)
Brachybacterium (otu_209728)	Lactobacillus (otu_936779)	Lactobacillus (otu_380789)	Coprobacillus (otu_475775)	Staphylococcus (otu_444094)
Lactobacillus reuteri (otu_408860)	Lactobacillus salivarius (otu_982822)	Proteus vulgaris (otu_477811)	Faecalibacterium (otu_982212)	Dietziaceae (otu_186965)
Lactobacillus capillatus (otu_914469)	Faecalibacterium (otu_982212)	Clostridium (otu_221490)	Ruminococcus (otu_431266)	Clostridium (otu_885966)
Ruminococcus (otu_687086)	Ruminococcus (otu_551972)	Lachnospiraceae (otu_1272251)	Planococcaceae (otu_945009)	Lactobacillus (otu_1197029)
Lachnospiraceae (otu_321265)	Lactobacillus (otu_576740)	Lactobacillus intestinalis (otu_1098903)	Clostridiales (otu_647232)	Lachnospiraceae (otu_653171)
Lachnospiraceae (otu_383901)	Lachnospiraceae (otu_622705)	Ruminococcaceae (otu_75140)	Lachnospiraceae (otu_861670)	Enterobacteriaceae (otu_129382)
Lactobacillus jensenii (otu_1244360)	Lachnospiraceae (otu_1065628)	Adlercreutzia (otu_178025)	Lachnospiraceae (otu_1065628)	Jeotgalicoccus psychrophilus (otu_852780)
Brachybacterium (otu_1219419)	Faecalibacterium (otu_322457)	Lactobacillus reuteri (otu_544725)	Eubacterium (otu_413913)	Lactobacillus (otu_849918)
Dietziaceae (otu_186965)	Blautia (otu_298642)	Lactobacillus (otu_94524)	Lactobacillus (otu_458621)	Brevibacterium luteolum (otu_937154)
Aerococcus (otu_474807)	Lactobacillus capillatus (otu_863211)	Lactobacillus reuteri (otu_324648)	Lactobacillus (otu_876843)	Ruminococcus (otu_431266)
Ruminococcaceae (otu_954465)	Corynebacterium (otu_738691)	Lactobacillus (otu_737935)	Lachnospiraceae (otu_208340)	Lactobacillus jensenii (otu_927353)
Lactobacillus salivarius (otu_1177347)	Coprococcus (otu_1093361)	Lactobacillus crispatus (otu_735640)	Lachnospiraceae (otu_884077)	Weissella (otu_326109)
Eubacterium (otu_413913)	Corynebacterium (otu_519615)	Lactobacillus reuteri (otu_618108)	Lactobacillus helveticus (otu_249423)	Corynebacterium (otu_542257)
Corynebacterium (otu_240769)	Lactobacillus (otu_61676)	Lactobacillus reuteri (otu_972701)	Catabacteriaceae (otu_1033420)	Staphylococcus arlettae (otu_78461)
Corynebacterium (otu_232210)	Staphylococcus equorum (otu_464135)	Ruminococcaceae (otu_955919)	Lachnospiraceae (otu_1072628)	Lactobacillus ruminis (otu_874765)
Lachnospiraceae (otu_387281)	Lachnospiraceae (otu_561142)	Lachnospiraceae (otu_653171)	Lachnospiraceae (otu_1165925)	Brachybacterium (otu_1125264)
Lactobacillus (otu_1197029)	Lactobacillus (otu_528116)	Lactobacillus helveticus (otu_736314)	Lactobacillus (otu_1016346)	Ruminococcaceae (otu_850082)
Brachybacterium (otu_1125264)	Salinicoccus (otu_22775)	Enterobacteriaceae (otu_619850)	Clostridium (otu_828160)	Brachybacterium (otu_1116561)
Lactobacillus (otu_557656)	Lachnospiraceae (otu_232033)	Corynebacterium efficiens (otu_926394)	Ruminococcus (otu_505561)	Lachnospiraceae (otu_685875)
Lactobacillus helveticus (otu_736314)	Lactobacillus (otu_69128)	Ruminococcaceae (otu_1274003)	Ruminococcaceae (otu_208919)	Enterococcus (otu_1055503)
Blautia (otu_1153982)	Lachnospiraceae (otu_1003696)	Lactobacillus salivarius (otu_263565)	Ruminococcus (otu_687086)	Staphylococcus (otu_1217499)
Aerococcus (otu_56324)	Clostridium (otu_1081566)	Pseudomonas umsongensis (otu_1103344)	Clostridium (otu_62214)	Actinobacteria (otu__831031)
Corynebacterium (otu_519615)	Lachnospiraceae (otu_1013634)	Coprobacillus (otu_444800)	Ruminococcaceae (otu_565663)	Ruminococcaceae (otu_697313)
Weissella soli (otu_842328)	Lachnospiraceae (otu_1217576)	Blautia (otu_1010878)	RF39 (otu_764779)	Lachnospiraceae (otu_387281)
Lachnospiraceae (otu_1029940)	Blautia (otu_719679)	Staphylococcus succinus (otu_1204433)	Lactobacillus (otu_738720)	Lachnospiraceae (otu_321265)
Ruminococcaceae (otu_2536)	Lachnospiraceae (otu_861670)	Ruminococcaceae (otu_805084)	Blautia (otu_1153982)	Lactobacillus (otu_458621)
Proteus vulgaris (otu_646133)	Lactobacillus (otu_557656)	Lactobacillus jensenii (otu_1244360)	Ruminococcus (otu_1229136)	Lachnospiraceae (otu_991939)
Blautia (otu_654906)	Ruminococcaceae (otu_2536)	Ruminococcus (otu_191377)	Enterobacteriaceae (otu_1147502)	Ruminococcus (otu_505561)
Staphylococcus (otu_794819)	Corynebacterium (otu_396644)	Lactobacillus capillatus (otu_1154290)	Clostridiales (otu_145985)	Corynebacterium (otu_240769)
Enterococcus faecalis (otu_784956)	Coprococcus (otu_882880)	Enterobacteriaceae (otu_642732)	Ruminococcaceae (otu_697313)	Blautia (otu_1167115)
Brevibacterium luteolum (otu_937154)	Faecalibacterium (otu_453316)	Enterobacteriaceae (otu_345435)	Lachnospiraceae (otu_622705)	Corynebacterium (otu_149311)
Staphylococcus succinus (otu_358)	Lactobacillus salivarius (otu_359409)	Lachnospiraceae (otu_651236)	Coprococcus (otu_358563)	Brevibacterium (otu_531873)
Aerococcus (otu_177490)	Blautia (otu_1153982)	Lactobacillus (otu_576740)	Lachnospiraceae (otu_321265)	Enterococcus (otu_463529)
Lactobacillus salivarius_765373	Lactobacillus (otu_338931)	Acinetobacter (otu_283601)	Ruminococcus (otu_947778)	Corynebacterium_44311
Ruminococcus (otu_237711)	Clostridiales (otu_1144345)	Lactobacillus reuteri (otu_823144)	Lactobacillus (otu_211750)	Staphylococcus (otu_50375)
Lachnospiraceae (otu_1059667)	Ruminococcus (otu_4378)	Enterobacteriaceae (otu_1227678)	Lachnospiraceae (otu_874339)	Jeotgalicoccus (otu_553649)
Corynebacterium efficiens (otu_1176866)	Clostridiaceae (otu_654047)	Acinetobacter radioresistens (otu_100495)	Erysipelotrichaceae (otu_396536)	Aerococcus (otu_351881)
Enterobacteriaceae (otu_137371)	Coprococcus (otu_459358)	Streptomyces (otu_718190)	Lactobacillus (otu_95419)	Pediococcus pentosaceus (otu_546586)
Lactobacillus (otu_458621)	RF39 (otu_576585)	Lactobacillus (otu_1168238)	Ruminococcus (otu_4378)	Jeotgalicoccus (otu_1096297)
Staphylococcus (otu_549257)	Lachnospiraceae (otu_433702)	Lactobacillus salivarius (otu_1120018)	Ruminococcaceae (otu_511140)	Lactobacillus (otu_949793)
Lactobacillus reuteri (otu_237592)	Lactobacillus (otu_95419)	Lactobacillus salivarius (otu_29716)	Blautia (otu_654906)	Corynebacterium (otu_232210)
Corynebacterium (otu_1270938)	Coprococcus (otu_326688)	Lactobacillus reuteri (otu_749445)	Lachnospiraceae (otu_135037)	Lachnospiraceae (otu_135037)
Lactobacillales (otu_458325)	Ruminococcus (otu_1175515)	Lactobacillus salivarius_765373	Ruminococcaceae (otu_850082)	Lactobacillus salivarius (otu_1177347)
Lactobacillus (otu_95419)	Lactobacillus salivarius (otu_1168822)	Clostridiales (otu_994502)	Lachnospiraceae (otu_863005)	Brevibacterium (otu_366761)
Brachybacterium (otu_967548)	Faecalibacterium (otu_666917)	Lactobacillus salivarius (otu_659601)	Clostridium (otu_1081566)	Lactobacillales (otu_844977)
Lactobacillus (otu_430146)	Lachnospiraceae (otu_946194)	Clostridium spiroforme (otu_620462)	Lachnospiraceae (otu_432900)	Ruminococcus (otu_820445)
Coprococcus (otu_326688)	Lactobacillus (otu_230415)	Lachnospiraceae (otu_208340)	Lactobacillus (otu_849124)	Brachybacterium (otu_403873)
Lachnospiraceae (otu_1003696)	Corynebacterium (otu_110705)	Lactobacillus salivarius (otu_481816)	Lactobacillus (otu_1197029)	Brachybacterium (otu_516750)
Staphylococcus (otu_281837)	Clostridium (otu_1184411)	Ruminococcaceae (otu_173611)	Faecalibacterium (otu_666917)	Staphylococcus equorum (otu_464135)
Lachnospiraceae (otu_630486)	Ruminococcaceae (otu_511140)	Weissella (otu_411176)	Blautia (otu_271037)	Blautia (otu_1010878)
Faecalibacterium (otu_666917)	Ruminococcaceae (otu_565663)	Lactobacillus salivarius (otu_528378)	Lachnospiraceae (otu_383901)	Aerococcus (otu_56324)
Lactobacillus delbrueckii (otu_118122)	Aerococcus (otu_731334)	Lactobacillus (otu_428406)	Lachnospiraceae (otu_1223142)	Lachnospiraceae (otu_988826)
Lactobacillales (otu_1000438)	Ruminococcus (otu_1199258)	Lactobacillus (otu_536626)	Clostridiales (otu_742601)	Jeotgalicoccus (otu_887273)
Ruminococcus (otu_431266)	Lactobacillus delbrueckii (otu_76711)	Lactobacillus salivarius (otu_59025)	Lachnospiraceae (otu_397621)	Actinobacteria (otu_299192)
Planococcaceae (otu_945009)	Ruminococcaceae (otu_960254)	Lactobacillus reuteri (otu_175873)	Lactobacillus (otu_737935)	Brachybacterium (otu_1198212)
Ruminococcaceae (otu_850082)	Lactobacillus (otu_469716)	Enterococcus (otu_608718)	Faecalibacterium (otu_1024005)	Lactobacillus (otu_737935)
Clostridium (otu_1081566)	Blautia (otu_899161)	Curtobacterium flaccumfaciens (otu_832288)	Ruminococcus (otu_551972)	Lactobacillus salivarius (otu_237341)
Lachnospiraceae (otu_293526)	Lachnospiraceae (otu_1196610)	Lactobacillus salivarius (otu_237341)	Clostridium (otu_1184411)	Brachybacterium (otu_38426)
Lactobacillus salivarius (otu_263565)	Ruminococcaceae (otu_395674)	Staphylococcus (otu_93995)	Lachnospiraceae (otu_718808)	Weissella (otu_411176)
Ruminococcus (otu_615554)	Lactobacillales (otu_765861)	Coprococcus (otu_1039771)	Lachnospiraceae (otu_351809)	Coprococcus (otu_1039771)
Lactobacillus salivarius (otu_528378)	Staphylococcus (otu_794819)	Lactobacillus salivarius (otu_36476)	Catabacteriaceae (otu_78331)	Aerococcus (otu_995917)
Lactobacillus (otu_936245)	Ruminococcaceae (otu_208919)	Staphylococcus arlettae (otu_702986)	Eubacterium (otu_689991)	Corynebacterium (otu_1270938)
Clostridium (otu_928581)	Ruminococcus (otu_1229136)	Enterococcus faecalis (otu_432026)	Blautia (otu_594233)	Lactobacillales (otu_458325)
Staphylococcus arlettae (otu_702986)	Lactobacillus reuteri (otu_408860)	Lactobacillus (otu_909895)	Eubacterium (otu_463773)	Lactobacillus (otu_380789)
Clostridium (otu_1034773)	Clostridium (otu_62214)	Lactobacillus capillatus (otu_914469)	Clostridium (otu_928581)	Lactobacillus salivarius (otu_481816)
Lachnospiraceae (otu_718808)	Faecalibacterium (otu_1024005)	Blautia (otu_1167115)	Coprococcus (otu_459358)	Lactobacillus salivarius (otu_246604)
Eubacterium (otu_689991)	Corynebacterium_44311	Enterobacteriaceae (otu_137371)	Ruminococcaceae (otu_835225)	Lactobacillus salivarius (otu_528378)
Ruminococcaceae (otu_641570)	Eggerthella lenta (otu_195568)	Corynebacterium (otu_1270938)	Coprococcus (otu_965168)	Faecalibacterium (otu_1174192)
Lachnospiraceae (otu_177911)	Clostridium (otu_828160)	Enterobacteriaceae (otu_94434)	Clostridiales (otu_314345)	Lactobacillus (otu_131964)
Nocardiopsis (otu_774672)	Enterobacteriaceae (otu_345435)	Staphylococcus (otu_794819)	Lactobacillus (otu_849918)	Aerococcus (otu_1260873)
Brevibacterium (otu_331039)	Epulopiscium (otu_185343)	Lactobacillus (otu_641956)	Blautia (otu_47173)	Lactobacillus delbrueckii (otu_76711)
Corynebacterium (otu_396644)	Lachnospiraceae (otu_1029940)	Staphylococcus succinus (otu_653478)	Ruminococcaceae (otu_641570)	Lactobacillus helveticus (otu_960626)
Lactobacillus salivarius (otu_29716)	Blautia (otu_594233)	Rickettsiales (otu_913451)	Lactobacillus salivarius (otu_386825)	Corynebacterium (otu_372184)
Enterobacteriaceae (otu_89362)	Coprococcus (otu_358563)	Lachnospiraceae (otu_994729)	Clostridium (otu_71093)	Staphylococcus equorum (otu_416510)
Weissella (otu_904283)	Lachnospiraceae (otu_1169235)	Enterobacteriaceae (otu_129382)	Clostridium (otu_149080)	Lactobacillus (otu_338931)
Blautia (otu_594233)	Brachybacterium (otu_739894)	Staphylococcus (otu_1217499)	Coprococcus (otu_1125850)	Lactobacillus salivarius (otu_762166)
Lactobacillus salivarius (otu_36476)	Lactobacillus salivarius (otu_1120018)	Weissella (otu_326109)	Clostridiales (otu_846484)	Lactobacillus salivarius (otu_612315)
Weissella (otu_598374)	Ruminococcaceae (otu_954465)	Lactobacillus reuteri (otu_868445)	Coprococcus (otu_326688)	Rickettsiales (otu_913451)
Lachnospiraceae (otu_622705)	Lachnospiraceae (otu_1059667)	Lachnospiraceae (otu_988826)	Lachnospiraceae (otu_177911)	Lactobacillales (otu_1000438)
Enterococcus (otu_608718)	Blautia (otu_718368)	Staphylococcus arlettae (otu_78461)	Ruminococcus (otu_1199258)	Staphylococcus (otu_794819)
Actinobacteria (otu__831031)	Lactobacillus salivarius (otu_661600)	Staphylococcus equorum (otu_464135)	Lactobacillus capillatus (otu_981788)	Lactobacillus (otu_938099)
Ruminococcaceae (otu_22973)	Ruminococcus (otu_657565)	Ruminococcaceae (otu_1048342)	Lachnospiraceae (otu_630486)	Bacilli (otu_823430)
Enterobacteriaceae (otu_507015)	Lactobacillus (otu_1016346)	Serratia marcescens (otu_161734)	Ruminococcaceae (otu_954465)	Corynebacterium (otu_535812)
Aerococcus (otu_1260873)	Ruminococcus (otu_687086)	Corynebacterium (otu_519615)	Lachnospiraceae (otu_1003696)	Weissella (otu_741402)
Lactobacillus (otu_1168238)	Enterobacteriaceae (otu_1194106)	Lactobacillus (otu_29305)	Ruminococcus (otu_615554)	Lactobacillusreuteri (otu_683536)
Clostridiales (otu_145985)	Enterococcus faecalis (otu_166138)	Ruminococcaceae (otu_860639)	Faecalibacterium (otu_453316)	Aerococcus (otu_773762)
Lachnospiraceae (otu_878238)	Lachnospiraceae (otu_280810)	Lactobacillus salivarius (otu_612315)	Ruminococcus (otu_237711)	Lactobacillus salivarius (otu_1168822)
Corynebacterium (otu_542257)	Ruminococcaceae (otu_805084)	Coprococcus (otu_585475)	Blautia (otu_719679)	Lactobacillus salivarius (otu_659601)
Brachybacterium (otu_1116561)	Ruminococcaceae (otu_641570)	Lactobacillus reuteri (otu_744247)	Lachnospiraceae (otu_1196610)	Lactobacillus reuteri (otu_111929)
Coprobacillus (otu_475775)	Ruminococcaceae (otu_22973)	Lactobacillales (otu_458325)	Lachnospiraceae (otu_652140)	Enterococcaceae (otu_223494)
Lachnospiraceae (otu_1165925)	Lachnospiraceae (otu_652140)	Lactobacillus capillatus (otu_863211)	Ruminococcus (otu_820445)	Ruminococcaceae (otu_439324)
Dermabacteraceae (otu_281855)	Enterobacteriaceae (otu_642732)	Enterococcus (otu_946097)	Lactobacillus (otu_131964)	Lactobacillus capillatus (otu_863211)
Blautia (otu_899161)	Coprococcus (otu_965168)	Enterococcus (otu_51823)	Ruminococcaceae (otu_395674)	Coprococcus (otu_585475)
Lactobacillus reuteri (otu_851765)	Lactobacillus (otu_34556)	Weissella (otu_741402)	Faecalibacterium (otu_1271426)	Lactobacillus (otu_557656)
Corynebacterium (otu_470353)	Lachnospiraceae (otu_365181)	Aerococcaceae (otu_341810)	Blautia (otu_961773)	Facklamia (otu_1245590)
Lactobacillus (otu_34556)	Lactobacillus (otu_458621)	Staphylococcus equorum (otu_456153)	Lachnospiraceae (otu_952746)	Lactobacillus (otu_1168238)
Lachnospiraceae (otu_135037)	Lachnospiraceae (otu_863005)	Lactobacillus helveticus (otu_411266)	Eggerthella lenta (otu_195568)	Clostridium (otu_693989)
Faecalibacterium (otu_322457)	Pediococcus pentosaceus (otu_546586)	Brachybacterium (otu_381135)	Ruminococcaceae (otu_2536)	Lactobacillus salivarius (otu_526010)
Lactobacillus (otu_271265)	Actinobacteria (otu_216320)	Jeotgalicoccus (otu_553649)	Ruminococcaceae (otu_1048342)	Lactobacillus salivarius (otu_1193543)
Lachnospiraceae (otu_1013634)	Lachnospiraceae (otu_630486)	Enterobacteriaceae (otu_519903)	Lactobacillusreuteri (otu_683536)	Lactobacillus (otu_891582)
Lactobacillus (otu_849918)	Clostridium (otu_1024296)	Lactobacillus salivarius (otu_1177347)	Coprococcus (otu_1093361)	Brachybacterium (otu_739894)
Lactobacillus helveticus (otu_411266)	Brachybacterium (otu_1239286)	Brachybacterium (otu_1198212)	Lachnospiraceae (otu_1059667)	Lactobacillus salivarius (otu_661600)
Brachybacterium (otu_433350)	Clostridium (otu_1049352)	Weissella soli (otu_842328)	Lactobacillus salivarius (otu_844081)	Lactobacillus (otu_641956)
Blautia (otu_561024)	Lachnospiraceae (otu_991939)	Lactobacillus (otu_390400)	Ruminococcaceae (otu_22973)	Lachnospiraceae (out)
Acinetobacter radioresistens (otu_100495)	Enterococcus (otu_550931)	Lactobacillales (otu_844977)	Clostridium (otu_221490)	Lactobacillus salivarius (otu_59025)
Enterococcaceae (otu_223494)	Lactobacillales (otu_844977)	Brevibacterium (otu_331039)	Lachnospiraceae (otu_1169235)	Lactobacillus intestinalis (otu_396031)
Facklamia (otu_1245590)	Ruminococcus (otu_615554)	Lachnospiraceae (out)	Ruminococcus (otu_657565)	Weissella soli (otu_842328)
Lactobacillus (otu_949793)	Jeotgalicoccus (otu_216645)	Brachybacterium (otu_410061)	Ruminococcaceae (otu_733946)	Lactobacillus helveticus (otu_256176)
Coprococcus (otu_358563)	Weissella (otu_693238)	Staphylococcus (otu_714653)	Coprococcus (otu_1274577)	Lachnospiraceae (otu_64573)
Lactobacillus (otu_230415)	Brachybacterium (otu_433350)	Weissella (otu_598374)	Lactobacillus reuteri (otu_1258263)	Staphylococcus succinus (otu_1046464)
Clostridium (otu_828160)	Lactobacillus (otu_949793)	Weissella (otu_192881)	Lactobacillus (otu_217281)	Lactobacillus (otu_536626)
Lactobacillusreuteri (otu_683536)	Coprobacillus (otu_444800)	Staphylococcus (otu_281837)	Lachnospiraceae (otu_293526)	Lactobacillus reuteri (otu_237592)
Lactobacillus (otu_61676)	Lactobacillus salivarius (otu_1036913)	Lactobacillus delbrueckii (otu_118122)	Lachnospiraceae (otu_232033)	Lachnospiraceae (otu_208340)
Lactobacillus (otu_799045)	Lactobacillus salivarius (otu_978714)	Bacillus (otu_204870)	Ruminococcaceae (otu_805084)	Lactobacillus helveticus (otu_1210963)
Ruminococcaceae (otu_697313)	Clostridium (otu_881875)	Enterobacteriaceae (otu_89362)	Ruminococcaceae (otu_798701)	Lactobacillus salivarius (otu_359409)
Clostridium (otu_62214)	Lactobacillus salivarius (otu_36476)	Lactobacillus (otu_936245)	Ruminococcaceae (otu_723091)	Lactobacillus (otu_936779)
Blautia (otu_298642)	Lachnospiraceae (otu_952746)	Lactobacillus reuteri (otu_237592)	Lachnospiraceae (otu_1217576)	Lactobacillus reuteri (otu_391954)
Staphylococcus equorum (otu_464135)	Staphylococcus (otu_1258293)	Corynebacterium (otu_396644)	Eubacterium (otu_673668)	Brachybacterium (otu_1239286)
Catabacteriaceae (otu_78331)	Proteus vulgaris (otu_477811)	Brevibacterium (otu_999774)	Lachnospiraceae (otu_938035)	Lactobacillus salivarius (otu_1120018)
Enterobacteriaceae (otu_1227678)	Lactobacillus reuteri (otu_744247)	Arthrobacter (otu_751630)	RF39 (otu_576585)	Lactobacillus salivarius (otu_36476)
Lactobacillus (otu_67385)	Ruminococcus (otu_237711)	Pediococcus pentosaceus (otu_546586)	Lactobacillus salivarius (otu_237341)	Lactobacillus (otu_271265)
Lachnospiraceae (otu_432900)	Lactobacillus (otu_1245538)	Actinobacteria (otu_585522)	Lachnospiraceae (otu_1014629)	Clostridiaceae (otu_629237)
Staphylococcus (otu_927223)	Lactobacillus (otu_816619)	Lactobacillus reuteri (otu_408860)	Ruminococcaceae (otu_960254)	Lactobacillus salivarius (otu_893962)
Lactobacillus delbrueckii (otu_76711)	Brachybacterium (otu_165785)	Corynebacterium (otu_596344)	Clostridium (otu_1049352)	Corynebacterium (otu_738691)
Bacilli (otu_823430)	Lachnospiraceae (otu_878238)	Corynebacterium (otu_707579)	Blautia (otu_298642)	Lactobacillus intestinalis (otu_595675)
Aerococcus (otu_773762)	Lachnospiraceae (otu_938035)	Lactobacillus (otu_69128)	Lachnospiraceae (otu_280810)	Lactobacillus (otu_576740)
Weissella (otu_192881)	Lactobacillus (otu_211750)	Kocuriarosea (otu_1244639)	Eubacterium (otu_1080099)	Corynebacterium (otu_519615)
Staphylococcus arlettae (otu_78461)	Lachnospiraceae (otu_177911)	Aerococcus (otu_177490)	Clostridiales (otu_1120705)	Lactobacillus (otu_469716)
Lactobacillus salivarius (otu_762166)	Lachnospiraceae (otu_784789)	Lactobacillus salivarius (otu_762166)	Ruminococcaceae (otu_860639)	Lactobacillus helveticus (otu_411266)
Lactobacillus (otu_380789)	Clostridium (otu_71093)	Lactobacillus (otu_61676)	Lactobacillus (otu_390400)	Lactobacillales (otu_765861)
Lachnospiraceae (otu_561142)	Eubacterium (otu_673668)	Lactobacillus (otu_430146)	Faecalibacterium (otu_24976)	Enterococcus (otu_550931)
Curtobacterium flaccumfaciens (otu_832288)	Clostridium (otu_477533)	Staphylococcus succinus (otu_358)	Lactobacillusreuteri (otu_391029)	Lactobacillus (otu_259402)
Corynebacterium (otu_110705)	Enterococcus (otu_946097)	Actinobacteria (otu_35440)	Blautia producta (otu_59850)	Lactobacillus (otu_390400)
Lactobacillus salivarius (otu_59025)	Clostridiales (otu_314345)	Lactobacillus salivarius (otu_386825)	Lachnospiraceae (otu_561142)	Brachybacterium (otu_433350)
Lachnospiraceae (otu_938035)	Enterobacteriaceae (otu_820757)	Aerococcus (otu_995917)	Clostridium spiroforme (otu_620462)	Lactobacillus reuteri (otu_744247)
Clostridiales (otu_314345)	Ruminococcus (otu_947778)	Enterococcus cecorum (otu_735152)	Lachnospiraceae (otu_878238)	Lactobacillus intestinalis (otu_461055)
Lactobacillus salivarius (otu_659601)	Clostridiales (otu_1120705)	Weissella (otu_294591)	Ruminococcaceae (otu_846812)	Lactobacillus intestinalis (otu_1098903)
Ruminococcaceae (otu_208919)	Lactobacillus manihotivorans (otu_617469)	Lactobacillus (otu_36619)	Lachnospiraceae (otu_946194)	Lactobacillus (otu_230415)
Lactobacillus (otu_938099)	Ruminococcaceae (otu_850082)	Lactobacillus (otu_338931)	Coprococcus (otu_882880)	Lactobacillus salivarius (otu_1112155)
Blautia (otu_718368)	Clostridium (otu_928581)	Trichococcus (otu_1126209)	Clostridiales (otu_1144345)	Lactobacillales (otu_456144)
Lactobacillus salivarius (otu_612315)	Lactobacillus (otu_552304)	Weissella (otu_904283)	Coprobacillus (otu_444800)	Brachybacterium (otu_679737)
Lactobacillus (otu_936779)	Coprococcus (otu_1274577)	Lactobacillus intestinalis (otu_396031)	Clostridium (otu_1024296)	Lactobacillus crispatus (otu_735640)
Lachnospiraceae (otu_784789)	Brachybacterium (otu_679737)	Yaniella (otu_1246155)	Lactobacillus crispatus (otu_949752)	Corynebacterium (otu_396644)
Lactobacillus reuteri (otu_377466)	Erysipelotrichaceae (otu_396536)	Lactobacillus (otu_34556)	Lachnospiraceae (otu_1272251)	Lactobacillus delbrueckii (otu_118122)
Ruminococcaceae (otu_960254)	Clostridium (otu_306483)	Staphylococcus (otu_549257)	Adlercreutzia (otu_178025)	Lactobacillus reuteri (otu_408860)
Coprococcus (otu_882880)	Lactobacillus intestinalis (otu_396031)	Lactobacillus jensenii (otu_927353)	Ruminococcaceae (otu_257166)	Lactobacillus salivarius (otu_624653)
Lachnospiraceae (otu_1014629)	Clostridiaceae (otu_451227)	Staphylococcus (otu_252320)	Lachnospiraceae (otu_488537)	Lactobacillus reuteri (otu_544725)
Pseudomonas (otu_54219)	Lactobacillus (otu_271265)	Brachybacterium (otu_1000849)	Blautia (otu_1167115)	Blautia (otu_889658)
Brevibacterium (otu_531873)	Lactobacillus (otu_380789)	Lactobacillus delbrueckii (otu_76711)	Clostridium (otu_885966)	Salinicoccus (otu_22775)
Lactobacillus (otu_250087)	Clostridium (otu_149080)	Brevibacterium aureum (otu_324058)	Clostridiales (otu_994502)	Lactobacillus reuteri (otu_1126527)
Clostridiales (otu_647232)	Lactobacillus salivarius (otu_706548)	Aerococcus (otu_700752)	Ruminococcaceae (otu_75140)	Corynebacterium (otu_110705)
Clostridium (otu_693989)	Ruminococcaceae (otu_1048342)	Jeotgalicoccus psychrophilus (otu_167185)	Coprococcus (otu_121238)	Lactobacillus (otu_61676)
Ruminococcus (otu_820445)	Lactobacillus helveticus (otu_256176)	Bacillus (otu_935661)	Ruminococcaceae (otu_1274003)	Lactobacillus manihotivorans (otu_977195)
Clostridium (otu_885966)	Lactobacillus delbrueckii (otu_118122)	Brachybacterium (otu_588131)	Lactobacillus (otu_641956)	Brachybacterium (otu_165785)
Lachnospiraceae (otu_280810)	Ruminococcaceae (otu_697313)	Brachybacterium (otu_1116561)	Lachnospiraceae (otu_991939)	Weissella (otu_904283)
Lactobacillus (otu_528116)	Faecalibacterium (otu_1271426)	Lactobacillus (otu_557656)	Lachnospiraceae (otu_653171)	Lactobacillus salivarius (otu_978714)
Ruminococcus (otu_947778)	Corynebacterium (otu_467094)	Brevibacterium (otu_82822)	Ruminococcaceae (otu_955919)	Aerococcus (otu_731334)
Coprococcus (otu_1274577)	Lachnospiraceae (otu_387281)	Aerococcus (otu_996326)	Ruminococcaceae (otu_173611)	Lactobacillus (otu_250087)
Ruminococcaceae (otu_835225)	Lactobacillus (otu_936245)	Lactobacillus salivarius (otu_359409)	Lachnospiraceae (otu_994729)	Lactobacillus manihotivorans (otu_617469)
Lachnospiraceae (otu_365181)	Clostridiales (otu_145985)	Aerococcus (otu_374637)	Lachnospiraceae (otu_651236)	Lactobacillus (otu_794308)
Lachnospiraceae (otu_1065628)	Lactobacillus reuteri (otu_851765)	Lactobacillus reuteri (otu_377466)	Blautia (otu_1010878)	Lactobacillus (otu_508559)
Acinetobacter (otu_283601)	Lactobacillus salivarius (otu_481816)	Staphylococcus arlettae (otu_855944)	Lachnospiraceae (otu_685875)	Lactobacillus salivarius (otu_1036913)
Streptomyces (otu_718190)	Blautia producta (otu_59850)	Lactobacillus reuteri (otu_111929)	Eubacterium (otu_1146977)	Lactobacillus salivarius (otu_386825)
Eubacterium (otu_1080099)	Lactobacillus salivarius (otu_526010)	Enterococcus (otu_359653)	Lactobacillus helveticus (otu_207624)	Staphylococcus (otu_1258293)
Brachybacterium (otu_679737)	Lachnospiraceae (otu_321265)	Brachybacterium (otu_38426)	Lachnospiraceae (otu_988826)	Pediococcus ethanolidurans (otu_252698)
Lachnospiraceae (otu_1217576)	Clostridium spiroforme (otu_620462)	Dietziaceae (otu_186965)	Coprococcus (otu_1039771)	Lactobacillus salivarius (otu_706548)
Corynebacterium (otu_148933)	Corynebacterium (otu_1225005)	Lactobacillus salivarius (otu_536147)	Lactobacillus salivarius (otu_857748)	Lactobacillus (otu_430146)
Lachnospiraceae (otu_952746)	Staphylococcus equorum (otu_680070)	Weissella (otu_480784)	Lactobacillus (otu_201235)	Lactobacillus reuteri (otu_851765)
Ruminococcus (otu_1175515)	Lactobacillus (otu_1197029)	Corynebacterium_44311	Lachnospiraceae (out)	Lactobacillus (otu_34556)
Coprococcus (otu_121238)	Lactobacillus (otu_250087)	Dermacoccus (otu_15078)	Lachnospiraceae (otu_64573)	Staphylococcus equorum (otu_680070)
Staphylococcus arlettae (otu_855944)	Ruminococcaceae (otu_723091)	Staphylococcus equorum (otu_416510)	Blautia (otu_889658)	Lactobacillus reuteri (otu_972701)
Lactobacillus ruminis (otu_874765)	Lactobacillus (otu_269438)	Oceano bacillus (otu_553052)	Coprococcus (otu_585475)	Lactobacillus (otu_552304)
Clostridium (otu_71093)	Corynebacterium (otu_1266693)	Faecalibacterium (otu_1174192)	Lactobacillus reuteri (otu_459277)	Lactobacillus (otu_1093153)
Lachnospiraceae (otu_1196610)	Lachnospiraceae (otu_1014629)	Corynebacterium (otu_1160289)	Ruminococcaceae (otu_439324)	Brevibacterium aureum (otu_18521)
Lactobacillus manihotivorans (otu_977195)	Lactobacillus reuteri (otu_391954)	Lactobacillus ruminis (otu_874765)	Faecalibacterium (otu_1174192)	Ruminococcus (otu_1061838)
Ruminococcaceae (otu_395674)	Lachnospiraceae (otu_685875)	Lactobacillales (otu_765861)	Ruminococcus (otu_1061838)	Corynebacterium (otu_467094)
Lachnospiraceae (otu_946194)	Lactobacillus (otu_763181)	Staphylococcus (otu_927223)		Lactobacillus (otu_936245)
Clostridiales (otu_1144345)	Lachnospiraceae (otu_135037)	Enterococcus (otu_756562)		Lactobacillus (otu_269438)
Weissella (otu_741402)	Lactobacillus (otu_849918)	Corynebacterium (otu_1156734)		Lactobacillus salivarius (otu_29716)
Lactobacillus (otu_131964)	Clostridiaceae (otu_629237)	Lactobacillus reuteri (otu_851765)		Jeotgalicoccus (otu_216645)
Staphylococcus arlettae (otu_1132348)	Lactobacillus helveticus (otu_411266)	Staphylococcus (otu_97377)		Enterococcaceae (otu_1012504)
Lactobacillus salivarius (otu_982822)	Ruminococcus (otu_505561)	Lactobacillus (otu_891582)		Lactobacillus capillatus (otu_1154290)
Ruminococcaceae (otu_798701)	Coprococcus (otu_121238)	Brevibacterium luteolum (otu_1098329)		Lactobacillus reuteri (otu_182158)
Ruminococcus (otu_4378)	Lactobacillus intestinalis (otu_461055)	Aerococcus (otu_56324)		Lactobacillus jensenii (otu_1244360)
Clostridiales (otu_1120705)	Clostridiales (otu_994502)	Lactobacillus salivarius (otu_246604)		Lactobacillus (otu_42573)
Corynebacterium efficiens (otu_926394)	Lactobacillus reuteri (otu_544725)	Bacilli (otu_823430)		Lactobacillus reuteri (otu_557746)
Faecalibacterium (otu_453316)	Lactobacillus salivarius (otu_893962)	Corynebacterium efficiens (otu_1176866)		Corynebacterium (otu_1225005)
Faecalibacterium (otu_982212)	Lactobacillus (otu_737935)	Lactobacillus (otu_936779)		Lactobacillus reuteri (otu_1196069)
Faecalibacterium (otu_1024005)	Staphylococcus (otu_363198)	Brachybacterium (otu_253244)		Lactobacillus (otu_758137)
Clostridium (otu_1024296)	Enterococcus faecalis (otu_115349)	Jeotgalicoccus (otu_887273)		Lactobacillus helveticus (otu_736314)
Corynebacterium (otu_1266693)	Eubacterium (otu_689991)	Lactobacillus intestinalis (otu_461055)		Lactobacillus (otu_48986)
Faecalibacterium (otu_1271426)	Enterobacteriaceae (otu_519903)	Brachybacterium (otu_759161)		Lactobacillus (otu_285604)
Arthrobacter (otu_751630)	Lactobacillus salivarius (otu_659601)	Lactobacillus (otu_938099)		Lactobacillus reuteri (otu_618108)
Lactobacillus (otu_1260017)	Lactobacillus reuteri (otu_1196069)	Ruminococcaceae (otu_439324)		Lactobacillus (otu_816619)
Lactobacillales (otu_456144)	Lactobacillus salivarius (otu_1112155)	Lactobacillus (otu_799045)		Lactobacillus (otu_67385)
Lactobacillus reuteri (otu_1196069)	Lactobacillus helveticus (otu_960626)	Acinetobacter (otu_931915)		Lactobacillus salivarius (otu_263565)
Staphylococcus arlettae (otu_1074774)	Corynebacterium (otu_148933)	Enterococcus (otu_1004677)		Lactobacillus reuteri (otu_687426)
Staphylococcus (otu_1258293)	Enterobacteriaceae (otu_94434)	Blautia (otu_889658)		Lactobacillus (otu_909895)
Lactobacillus salivarius (otu_246604)	Lactobacillus (otu_259402)	Staphylococcus (otu_457806)		Staphylococcus (otu_363198)
Staphylococcus equorum (otu_455118)	Lactobacillus (otu_67385)	Lactobacillus reuteri (otu_1196069)		Staphylococcus arlettae (otu_614359)
Lachnospiraceae (otu_1169235)	Adlercreutzia (otu_178025)	Staphylococcus (otu_493020)		Staphylococcus equorum (otu_544)
Ruminococcaceae (otu_723091)	Ruminococcus (otu_431266)	Brachybacterium (otu_1219419)		Lactobacillus (otu_772468)
Brachybacterium (otu_516750)	Lactobacillus salivarius (otu_1193543)	Lactobacillus (otu_230415)		Corynebacterium (otu_1266693)
Brevibacterium (otu_366761)	Clostridium (otu_1034773)	Lactobacillus manihotivorans (otu_617469)		Lactobacillus reuteri (otu_868445)
Lactobacillus salivarius (otu_359409)	Ruminococcaceae (otu_846812)	Lactobacillus (otu_67385)		Lactobacillus (otu_1245538)
Staphylococcus (otu_93995)	Lactobacillus reuteri (otu_1126527)	Dermabacteraceae (otu_613269)		Lactobacillus (otu_5018)
Staphylococcus succinus (otu_729972)	Ruminococcus (otu_820445)	Nocardiopsis (otu_748584)		Lactobacillus (otu_763181)
Erysipelotrichaceae (otu_396536)	Lactobacillus reuteri (otu_687426)	Enterococcus faecalis (otu_784956)		Lactobacillus reuteri (otu_749445)
Faecalibacterium (otu_24976)	Eubacterium (otu_1080099)	Aerococcus (otu_1260873)		Weissella (otu_693238)
Brachybacterium (otu_1239286)	Enterobacteriaceae (otu_831953)	Actinobacteria (otu__831031)		Enterococcus (otu_523800)
RF39 (otu_576585)	Ruminococcaceae (otu_257166)	Lactobacillus (otu_271265)		Corynebacterium (otu_148933)
Adlercreutzia (otu_178025)	Lactobacillus reuteri (otu_182158)	Salinicoccus (otu_22775)		Lactobacillus (otu_1260017)
Ruminococcus (otu_191377)	Lactobacillus intestinalis (otu_595675)	Lactobacillus helveticus (otu_249423)		Staphylococcus (otu_215822)
Lachnospiraceae (otu_208340)	Lachnospiraceae (otu_1272251)	Brevibacterium aureum (otu_860319)		Lactobacillus salivarius_765373
Lactobacillus capillatus (otu_863211)	Lactobacillus (otu_263899)	Bacillus (otu_382892)		Lactobacillus intestinalis (otu_796829)
Lactobacillus (otu_269438)	Lactobacillus (otu_1093153)	Aerococcus (otu_773762)		Corynebacterium (otu_737724)
Clostridiaceae (otu_654047)	Lactobacillus (otu_1260017)	Lactobacillus intestinalis (otu_111019)		Lactobacillus (otu_263899)
Lachnospiraceae (otu_863005)	Ruminococcaceae (otu_1274003)	Corynebacterium (otu_219083)		Lactobacillus capillatus (otu_914469)
Corynebacterium (otu_737724)	Lactobacillusreuteri (otu_683536)	Brachybacterium (otu_56544)		Lactobacillus reuteri (otu_377466)
Lactobacillus (otu_36619)	Lactobacillus helveticus (otu_1210963)	Arthrobacter (otu_553097)		Lactobacillus reuteri (otu_175873)
Lactobacillus salivarius (otu_481816)	Lactobacillus (otu_758137)	Lactobacillus (otu_1245538)		Brachybacterium (otu_1233462)
Aerococcus (otu_351881)	Lactobacillus salivarius (otu_29716)	Lactobacillales (otu_1000438)		Lactobacillus (otu_799045)
Ruminococcaceae (otu_565663)	Corynebacterium (otu_737724)	Corynebacterium (otu_1055732)		Staphylococcus (otu_885010)
Lactobacillus salivarius (otu_1168822)	Lachnospiraceae (otu_208340)	Enterobacteriaceae (out)		Lactobacillus reuteri (otu_823144)
Ruminococcus (otu_88691)	Pediococcus ethanolidurans (otu_252698)	Corynebacterium (otu_110705)		Lactobacillus helveticus (otu_249423)
Blautia producta (otu_59850)	Ruminococcaceae (otu_955919)	Staphylococcus (otu_50375)		Lactobacillus salivarius (otu_536147)
Clostridium (otu_1049352)	Staphylococcus arlettae (otu_614359)	Staphylococcus equorum (otu_455118)		Lactobacillus (otu_36619)
Lachnospiraceae (otu_652140)	Staphylococcus equorum (otu_544)	Lactobacillus (otu_1027300)		Lactobacillus intestinalis (otu_111019)
Lactobacillus (otu_737935)	Lactobacillus (otu_42573)	Lactobacillus (otu_17998)		Lactobacillus (otu_1027300)
Lactobacillales (otu_765861)	Brevibacterium aureum (otu_18521)	Staphylococcus (otu_444094)		Lactobacillus (otu_738720)
Jeotgalicoccus (otu_1096297)	Lactobacillus reuteri (otu_557746)	Staphylococcus arlettae (otu_1132348)		Lactobacillus (otu_17998)
Lachnospiraceae (otu_488537)	Lachnospiraceae (otu_488537)	Brachybacterium (otu_467486)		Lactobacillus (otu_876843)
Clostridium (otu_149080)	Blautia (otu_1010878)	Jeotgalicoccus psychrophilus (otu_735539)		Lactobacillus capillatus (otu_981788)
Lactobacillus salivarius (otu_661600)	Lactobacillus salivarius (otu_624653)	Lachnospiraceae (otu_64573)		Lactobacillus reuteri (otu_1258263)
Pediococcus pentosaceus (otu_546586)	Lactobacillales (otu_1000438)	Staphylococcus (otu_180196)		Lactobacillus (otu_849124)
Aerococcus (otu_1098616)	Lactobacillus intestinalis (otu_1098903)	Brachybacterium (otu_778060)		Corynebacterium (otu_1015834)
Ruminococcaceae (otu_52677)	Lachnospiraceae (otu_651236)	Brachybacterium (otu_1280057)		Lactobacillus salivarius (otu_844081)
Lactobacillus (otu_211750)	Enterobacteriaceae (otu_619850)	Lactobacillus (otu_469716)		Lactobacillusreuteri (otu_391029)
Lactobacillus (otu_285604)	Lactobacillus salivarius (otu_263565)	Corynebacterium (otu_372184)		Lactobacillus (otu_217281)
Lactobacillus intestinalis (otu_111019)	Clostridium (otu_221490)	Lactobacillus salivarius (otu_1036913)		Lactobacillus crispatus (otu_949752)
Eubacterium (otu_1146977)	Blautia (otu_1167115)	Aerococcus (otu_351881)		Lactobacillus salivarius (otu_857748)
Enterococcus (otu_463529)	Lactobacillus (otu_794308)	Brachybacterium (otu_209728)		Lactobacillus helveticus (otu_207624)
Brachybacterium (otu_739894)	Lactobacillus crispatus (otu_735640)	Enterococcaceae (otu_375876)		Lactobacillus reuteri (otu_459277)
Coprococcus (otu_965168)	Lactobacillus capillatus (otu_1154290)	Corynebacterium (otu_232210)		Lactobacillus (otu_201235)
Ruminococcus (otu_505561)	Proteus vulgaris (otu_646133)	Corynebacterium (otu_710884)
Blautia (otu_1010878)	Lachnospiraceae (otu_653171)	Lactobacillusreuteri (otu_391029)
Lachnospiraceae (otu_1272251)	Lactobacillus (otu_772468)	Brachybacterium (otu_433350)
Salinicoccus (otu_22775)	Enterococcus (otu_51823)	Lactobacillus salivarius (otu_706548)
Lactobacillusreuteri (otu_391029)	Lactobacillus reuteri (otu_618108)	Corynebacterium (otu_470353)
Eubacterium (otu_673668)	Ruminococcaceae (otu_173611)	Lactobacillus salivarius (otu_661600)
Lactobacillus (otu_263899)	Enterococcus faecalis (otu_432026)	Brachybacterium (otu_874633)
Staphylococcus succinus (otu_1204433)	Enterococcus (otu_930898)	Lactobacillus (otu_738720)
Lactobacillus (otu_17998)	Enterococcaceae (otu_1012504)	Dermacoccus (otu_1032880)
Pseudomonas umsongensis (otu_1103344)	Staphylococcus (otu_215822)	Jeotgalicoccus psychrophilus (otu_852780)
Lactobacillus (otu_1027300)	Lactobacillus (otu_48986)	Enterococcaceae (otu_223494)
Lachnospiraceae (otu_685875)	Lactobacillus reuteri (otu_972701)	Corynebacterium (otu_1266693)
Enterococcaceae (otu_1012504)	Lactobacillus salivarius (otu_386825)	Enterobacteriaceae (otu_507015)
Ruminococcaceae (otu_955919)	Lactobacillus (otu_285604)	Lactobacillus (otu_876843)
Lactobacillus (otu_1245538)	Lactobacillus salivarius (otu_237341)	Aerococcus (otu_61794)
Ruminococcaceae (otu_846812)	Lactobacillus jensenii (otu_1244360)	Corynebacterium (otu_148933)
Enterococcus (otu_550931)	Lactobacillus helveticus (otu_736314)	Aerococcus (otu_652274)
Ruminococcaceae (otu_257166)	Lactobacillus (otu_909895)	Aerococcus (otu_474807)
Staphylococcus (otu_50375)	Enterococcaceae (otu_223494)	Corynebacterium (otu_737724)
Brachybacterium (otu_410061)	Lactobacillales (otu_456144)	Brachybacterium (otu_679737)
Staphylococcus (otu_1249684)	Lactobacillus (otu_508559)	Corynebacterium (otu_149311)
Lactobacillus intestinalis (otu_461055)	Ruminococcaceae (otu_860639)	Vagococcus (otu_1037706)
Lactobacillus (otu_641956)	Lachnospiraceae (otu_994729)	Brachybacterium (otu_739894)
Lactobacillus salivarius (otu_536147)	Lachnospiraceae (otu_988826)	Staphylococcus arlettae (otu_1074774)
Lachnospiraceae (otu_653171)	Enterococcus faecalis (otu_784956)	Lactobacillus reuteri (otu_687426)
Corynebacterium (otu_372184)	Lactobacillus manihotivorans (otu_977195)	Corynebacterium (otu_240769)
Ruminococcaceae (otu_75140)	Lactobacillus reuteri (otu_868445)	Staphylococcus equorum (otu_544)
Lachnospiraceae (otu_991939)	Ruminococcaceae (otu_439324)	Lactobacillus (otu_1260017)
Ruminococcaceae (otu_1274003)	Lactobacillus reuteri (otu_749445)	Aerococcus (otu_1098616)
Clostridium (otu_221490)	Lactobacillus (otu_390400)	Lactobacillus (otu_816619)
Lactobacillus (otu_849124)	Coprococcus (otu_1039771)	Lactobacillus (otu_250087)
Staphylococcus (otu_714653)	Lactobacillus salivarius_765373	Corynebacterium (otu_1225005)
Ruminococcaceae (otu_805084)	Lactobacillus (otu_131964)	Brachybacterium (otu_1125264)
Staphylococcus equorum (otu_416510)	Lactobacillus (otu_641956)	Enterococcus (otu_1055503)
Brachybacterium (otu_403873)	Lachnospiraceae (out)	Aerococcus (otu_1245649)
Lactobacillus salivarius (otu_706548)	Staphylococcus (otu_885010)	Lactobacillus capillatus (otu_981788)
Lactobacillus salivarius (otu_386825)	Lactobacillus capillatus (otu_914469)	Lactobacillus (otu_763181)
Corynebacterium (otu_738691)	Brachybacterium (otu_1233462)	Lactobacillus (otu_263899)
Clostridiales (otu_994502)	Lactobacillus (otu_36619)	Actinobacteria (otu_1257053)
Coprobacillus (otu_444800)	Lactobacillus (otu_5018)	Lactobacillus (otu_849124)
Lactobacillus (otu_816619)	Eubacterium (otu_1146977)	Lactobacillus salivarius (otu_1168822)
Corynebacterium (otu_1225005)	Clostridium (otu_167335)	Corynebacterium (otu_542257)
Lactobacillus reuteri (otu_687426)	Lactobacillus intestinalis (otu_796829)	Lactobacillus (otu_269438)
Lactobacillus crispatus (otu_949752)	Lactobacillus reuteri (otu_377466)	Brachybacterium (otu_967548)
Clostridium spiroforme (otu_620462)	Faecalibacterium (otu_1174192)	Brachybacterium (otu_516750)
Lactobacillus (otu_390400)	Lactobacillus reuteri (otu_175873)	Brachybacterium (otu_403873)
Lachnospiraceae (otu_651236)	Coprococcus (otu_585475)	Staphylococcus arlettae (otu_614359)
Klebsiella (otu_462416)	Lactobacillus salivarius (otu_536147)	Enterococcus (otu_550931)
Blautia (otu_1167115)	Lactobacillus (otu_799045)	Lactobacillus reuteri (otu_1258263)
Staphylococcus arlettae (otu_614359)	Blautia (otu_889658)	Proteus vulgaris (otu_646133)
Ruminococcaceae (otu_173611)	Lactobacillus (otu_17998)	Brachybacterium (otu_1239286)
Lactobacillus (otu_876843)	Corynebacterium (otu_1015834)	Trichococcus (otu_767612)
Lactobacillus helveticus (otu_249423)	Lactobacillus (otu_876843)	Brevibacterium luteolum (otu_937154)
Staphylococcus equorum (otu_544)	Lactobacillus reuteri (otu_823144)	Staphylococcus equorum (otu_680070)
Ruminococcaceae (otu_1048342)	Lachnospiraceae (otu_64573)	Corynebacterium (otu_535812)
Lactobacillus salivarius (otu_237341)	Lactobacillus (otu_738720)	Lactobacillus crispatus (otu_949752)
Actinobacteria (otu_299192)	Lactobacillus helveticus (otu_249423)	Jeotgalicoccus (otu_1096297)
Lactobacillus capillatus (otu_981788)	Lactobacillus capillatus (otu_981788)	Dermabacteraceae (otu_281855)
Lactobacillus (otu_738720)	Lactobacillus intestinalis (otu_111019)	Lactobacillales (otu_456144)
Jeotgalicoccus (otu_216645)	Lactobacillus (otu_1027300)	Ruminococcus (otu_1061838)
Corynebacterium (otu_535812)	Lactobacillus reuteri (otu_1258263)	Lactobacillus salivarius (otu_844081)
Coprococcus (otu_1039771)	Lactobacillus salivarius (otu_844081)	Lactobacillus manihotivorans (otu_977195)
Lactobacillus (otu_217281)	Ruminococcus (otu_1061838)	Staphylococcus (otu_1249684)
Lactobacillus salivarius (otu_1036913)	Lactobacillus (otu_849124)	Enterococcus (otu_463529)
Staphylococcus succinus (otu_653478)	Enterobacteriaceae (otu_1147502)	Corynebacterium (otu_738691)
Corynebacterium_44311	Enterococcus (otu_523800)	Lactobacillus (otu_217281)
Ruminococcaceae (otu_860639)	Lactobacillus (otu_217281)	Lactobacillus (otu_285604)
Brachybacterium (otu_165785)	Lactobacillusreuteri (otu_391029)	Staphylococcus (otu_1258293)
Lachnospiraceae (out)	Lactobacillus crispatus (otu_949752)	Brevibacterium (otu_531873)
Lachnospiraceae (otu_988826)	Lactobacillus salivarius (otu_857748)	Bacillus (otu_922600)
Lactobacillus (otu_763181)	Lactobacillus (otu_201235)	Nocardiopsis (otu_774672)
Corynebacterium (otu_467094)	Lactobacillus reuteri (otu_459277)	Brevibacterium (otu_366761)
Lactobacillus reuteri (otu_1258263)	Lactobacillus helveticus (otu_207624)	Klebsiella (otu_462416)
Lactobacillus (otu_469716)		Facklamia (otu_1245590)
Staphylococcus succinus (otu_1046464)		Enterococcaceae (otu_1012504)
Brevibacterium aureum (otu_18521)		Actinobacteria (otu_299192)
Lachnospiraceae (otu_994729)		Staphylococcus succinus (otu_1046464)
Coprococcus (otu_585475)		Staphylococcus (otu_363198)
Weissella (otu_693238)		Weissella (otu_693238)
Aerococcus (otu_731334)		Lactobacillus helveticus (otu_207624)
Enterobacteriaceae (otu_1147502)		Jeotgalicoccus (otu_216645)
Staphylococcus equorum (otu_680070)		Enterobacteriaceae (otu_1147502)
Staphylococcus (otu_363198)		Brevibacterium aureum (otu_18521)
Lactobacillus salivarius (otu_844081)		Aerococcus (otu_731334)
Enterococcus (otu_523800)		Brachybacterium (otu_165785)
Staphylococcus (otu_215822)		Corynebacterium (otu_467094)
Blautia (otu_889658)		Lactobacillus salivarius (otu_857748)
Ruminococcaceae (otu_439324)		Lactobacillus reuteri (otu_459277)
Lachnospiraceae (otu_64573)		Staphylococcus (otu_215822)
Lactobacillus helveticus (otu_207624)		Staphylococcus (otu_885010)
Faecalibacterium (otu_1174192)		Enterococcus (otu_523800)
Rickettsiales (otu_913451)		Lactobacillus (otu_201235)
Brachybacterium (otu_1233462)		Brachybacterium (otu_1233462)
Lactobacillus reuteri (otu_459277)		Corynebacterium (otu_1015834)
Ruminococcus (otu_1061838)
Corynebacterium (otu_1015834)
Lactobacillus (otu_201235)
Lactobacillus salivarius (otu_857748)
Staphylococcus (otu_885010)
