# Supplementary material for: Microbial communities of poultry house dust, excreta and litter are partially representative of microbiota of chicken caecum and ileum
Source: PLoS One. 2021 Aug 5;16(8):e0255633. doi: 10.1371/journal.pone.0255633 (PMC8341621; doi:10.1371/journal.pone.0255633)
Supplement: S4 Table — (XLSX) [file pone.0255633.s004.xlsx]

## Sheet: Table S4
S4 Table. Operational taxonomic units (OTUs) that are shared between two or more sample types
Caecum and dust	Caecum and excreta	Caecum and litter	Ileum and dust	Ileum and excreta	Ileum and litter	Dust, excreta and litter
Enterobacteriaceae (otu_831953)	Staphylococcus succinus (otu_358)	Enterobacteriaceae (otu_831953)	Lactobacillus reuteri (otu_391954)	Corynebacterium (otu_707579)	Blautia (otu_47173)	Faecalibacterium (otu_24976)
Enterococcus faecalis (otu_432026)	Bacillus (otu_922600)	Enterococcus faecalis (otu_432026)	Lactobacillus (otu_794308)	Staphylococcus succinus (otu_1204433)	Lachnospiraceae (otu_874339)	Blautia (otu_47173)
Lactobacillus (otu_338931)	Dietziaceae (otu_186965)	Corynebacterium (otu_519615)	Burkholderia fungorum (otu_968639)	Ruminococcus (otu_88691)	Clostridium (otu_167335)	Lachnospiraceae (otu_383901)
Bacillus (otu_922600)	Enterobacteriaceae (out)	Lactobacillus helveticus (otu_411266)	Lactobacillus reuteri (otu_324648)	Coprococcus (otu_1125850)	Coprococcus (otu_1125850)	Lachnospiraceae (otu_718808)
Enterobacteriaceae (otu_1049462)	Aerococcus (otu_177490)	Staphylococcus (otu_714653)	Yaniella (otu_1246155)	Blautia (otu_47173)	Ruminococcus (otu_1229136)	Clostridiales (otu_657168)
Lactobacillus manihotivorans (otu_617469)	Brevibacterium (otu_531873)	Corynebacterium (otu_396644)	Lactobacillus reuteri (otu_557746)	Lachnospiraceae (otu_874339)	Lachnospiraceae (otu_1059667)	Ruminococcus (otu_551972)
Dietziaceae (otu_186965)	Lactobacillus ruminis (otu_874765)	Aerococcus (otu_177490)	Lactobacillus (otu_48986)	Lactobacillus reuteri (otu_324648)	Ruminococcaceae (otu_395674)	Lachnospiraceae (otu_1217576)
Corynebacterium (otu_519615)	Staphylococcus (otu_714653)	Staphylococcus succinus (otu_358)	Lactobacillus (otu_259402)	Ruminococcaceae (otu_395674)	Lachnospiraceae (otu_863005)	Lachnospiraceae (otu_861670)
Staphylococcus succinus (otu_358)	Lactobacillus salivarius (otu_246604)	Lactobacillus (otu_338931)	Corynebacterium (otu_707579)	Ruminococcus (otu_1229136)	Ruminococcus (otu_88691)	Clostridium (otu_1184411)
Aerococcus (otu_177490)	Bacilli (otu_823430)	Dietziaceae (otu_186965)	Bacillus (otu_935661)	Lachnospiraceae (otu_1059667)	Ruminococcaceae (otu_723091)	Ruminococcus (otu_657565)
Lactobacillales (otu_1000438)	Corynebacterium (otu_519615)	Lactobacillus ruminis (otu_874765)	Lactobacillus helveticus (otu_1210963)	Lachnospiraceae (otu_863005)	Lactobacillus reuteri (otu_324648)	Blautia (otu_271037)
Corynebacterium (otu_396644)	Corynebacterium (otu_396644)	Lactobacillus salivarius (otu_246604)	Lactobacillus intestinalis (otu_796829)	Ruminococcaceae (otu_723091)	Staphylococcus succinus (otu_1204433)	Lachnospiraceae (otu_1223142)
Lactobacillus helveticus (otu_411266)	Lactobacillus (otu_338931)	Bacilli (otu_823430)	Lachnospiraceae (otu_884077)	Clostridium (otu_167335)	Acinetobacter (otu_283601)	Lachnospiraceae (otu_561142)
Bacilli (otu_823430)	Brachybacterium (otu_739894)	Lactobacillus manihotivorans (otu_617469)	Pediococcus ethanolidurans (otu_252698)	Propionibacterium acnes (otu_522210)	Corynebacterium (otu_707579)	Lactobacillus reuteri (otu_391954)
Brevibacterium (otu_531873)	Lactobacillus salivarius (otu_1036913)	Lactobacillales (otu_1000438)	Actinobacteria (otu_585522)	Lachnospiraceae (otu_884077)	Bacillus (otu_935661)	Clostridiales (otu_742601)
Lactobacillus ruminis (otu_874765)	Lactobacillus manihotivorans (otu_617469)	Enterobacteriaceae (out)	Staphylococcus (otu_180196)	Streptomyces (otu_718190)	Bacillus (otu_382892)	Lachnospiraceae (otu_397621)
Lactobacillus salivarius (otu_246604)	Lactobacillus helveticus (otu_411266)	Lactobacillus salivarius (otu_1036913)	Lactobacillus reuteri (otu_182158)	Ruminococcaceae (otu_52677)	Burkholderia fungorum (otu_968639)	Lachnospiraceae (otu_874339)
Corynebacterium (otu_737724)	Enterobacteriaceae (otu_831953)	Corynebacterium (otu_737724)	Lactobacillales (otu_844977)	Brevibacterium (otu_331039)	Lactobacillus (otu_1016346)	Coprococcus (otu_459358)
Brachybacterium (otu_739894)	Corynebacterium (otu_737724)	Brachybacterium (otu_739894)	Lactobacillus (otu_508559)	Ruminococcus (otu_191377)	Eubacterium (otu_689991)	Ruminococcus (otu_1199258)
Staphylococcus (otu_714653)	Lactobacillales (otu_1000438)	Brevibacterium (otu_531873)	Aerococcus (otu_996326)	Blautia (otu_561024)	Lachnospiraceae (otu_878238)	Enterobacteriaceae (otu_831953)
Lactobacillus salivarius (otu_1036913)	Enterococcus faecalis (otu_432026)	Bacillus (otu_922600)	Actinobacteria (otu_35440)	Blautia (otu_961773)	Lachnospiraceae (otu_630486)	Eubacterium (otu_463773)
Actinobacteria (otu_585522)	Jeotgalicoccus psychrophilus (otu_167185)	Clostridiaceae (otu_629237)	Dermacoccus (otu_1032880)	Lachnospiraceae (otu_432900)	Clostridium (otu_62214)	Coprococcus (otu_1125850)
Clostridiaceae (otu_629237)	Actinobacteria (otu_585522)	Lactobacillus (otu_576740)	Brachybacterium (otu_874633)	Lachnospiraceae (otu_622705)	Ruminococcus (otu_687086)	Coprococcus (otu_1093361)
Jeotgalicoccus psychrophilus (otu_167185)	Weissella (otu_411176)	Weissella (otu_411176)	Lactobacillus intestinalis (otu_595675)	Lactobacillus (otu_69128)	Clostridium (otu_1081566)	Blautia (otu_719679)
Weissella (otu_411176)	Lactobacillus (otu_891582)	Lactobacillus reuteri (otu_408860)	Blautia (otu_271037)	Clostridium (otu_1081566)	Lachnospiraceae (otu_432900)	Lactobacillus (otu_1016346)
Lactobacillus (otu_576740)	Lactobacillus (otu_576740)	Actinobacteria (otu_585522)	Bacillus (otu_382892)	Ruminococcus (otu_4378)	Lachnospiraceae (otu_622705)	Clostridium (otu_167335)
Lactobacillus (otu_891582)	Lactobacillus (otu_557656)	Jeotgalicoccus psychrophilus (otu_167185)	Weissella (otu_480784)	Clostridium (otu_62214)	Lachnospiraceae (otu_1014629)	Clostridiales (otu_846484)
Lactobacillus reuteri (otu_408860)	Lactobacillus reuteri (otu_408860)	Lactobacillus (otu_557656)	Clostridiaceae (otu_629237)	Lactobacillus (otu_1016346)	Eubacterium (otu_1080099)	Lachnospiraceae (otu_232033)
Lactobacillus (otu_557656)	Lactobacillus (otu_271265)	Lactobacillus (otu_891582)	Lactobacillus (otu_772468)	Ruminococcus (otu_687086)	Lachnospiraceae (otu_952746)	Eggerthella lenta (otu_195568)
Lactobacillus (otu_271265)	Clostridiaceae (otu_629237)	Lactobacillus (otu_67385)	Corynebacterium (otu_1160289)	Ruminococcaceae (otu_805084)	Ruminococcus (otu_4378)	Planococcaceae (otu_945009)
Lactobacillus (otu_67385)	Lactobacillus (otu_67385)	Lactobacillus (otu_271265)	Weissella (otu_294591)	Lachnospiraceae (otu_365181)	Lachnospiraceae (otu_365181)	Lachnospiraceae (otu_1072628)
Staphylococcus equorum (otu_544)	Staphylococcus equorum (otu_544)	Staphylococcus equorum (otu_544)	Lactobacillus (otu_552304)	Lachnospiraceae (otu_630486)	Clostridium (otu_71093)	Ruminococcaceae (otu_798701)
Lactobacillus reuteri (otu_111929)	Ruminococcaceae (otu_52677)	Ruminococcaceae (otu_52677)	Lactobacillus (otu_1093153)	Lachnospiraceae (otu_952746)	Ruminococcaceae (otu_52677)	Catabacteriaceae (otu_78331)
Proteus vulgaris (otu_646133)	Weissella (otu_904283)	Lactobacillus (otu_61676)	Lactobacillus (otu_5018)	Lachnospiraceae (otu_878238)	Blautia (otu_561024)	Lactobacillus salivarius (otu_982822)
Enterococcus faecalis (otu_784956)	Lactobacillus (otu_430146)	Lactobacillus (otu_430146)	Blautia (otu_47173)	Clostridium (otu_71093)	Ruminococcaceae (otu_805084)	Faecalibacterium (otu_666917)
Lactobacillus (otu_430146)	Lactobacillus reuteri (otu_111929)	Weissella (otu_904283)	Aerococcaceae (otu_341810)	Lachnospiraceae (otu_1014629)	Ruminococcus (otu_191377)	Faecalibacterium (otu_1271426)
Weissella (otu_904283)	Lactobacillus (otu_61676)	Lactobacillus reuteri (otu_111929)	Lactobacillus (otu_758137)	Eubacterium (otu_689991)	Streptomyces (otu_718190)	Lachnospiraceae (otu_293526)
Lactobacillus (otu_230415)	Lactobacillus (otu_230415)	Lactobacillus (otu_230415)	Lactobacillus (otu_42573)	Eubacterium (otu_1080099)	Aerococcaceae (otu_341810)	Coprococcus (otu_326688)
Lactobacillus (otu_61676)	Corynebacterium (otu_110705)	Enterococcus faecalis (otu_784956)	Corynebacterium (otu_1055732)	Proteus vulgaris (otu_646133)	Brevibacterium (otu_331039)	Lachnospiraceae (otu_946194)
Corynebacterium (otu_110705)	Lactobacillus salivarius (otu_661600)	Corynebacterium (otu_110705)	Trichococcus (otu_1126209)	Coprococcus (otu_358563)	Lactobacillus (otu_69128)	Enterococcus (otu_930898)
Lactobacillus salivarius (otu_661600)	Lactobacillus (otu_763181)	Lactobacillus salivarius (otu_661600)	Lactobacillus salivarius (otu_526010)	Lachnospiraceae (otu_938035)	Aerococcus (otu_996326)	Blautia (otu_654906)
Ruminococcaceae (otu_52677)	Proteus vulgaris (otu_646133)	Lactobacillus (otu_763181)	Enterococcus (otu_756562)	Acinetobacter radioresistens (otu_100495)	Aerococcus (otu_374637)	Ruminococcus (otu_1229136)
Lactobacillus (otu_763181)	Enterococcus faecalis (otu_784956)	Proteus vulgaris (otu_646133)	Lactobacillus reuteri (otu_972701)	Corynebacterium (otu_1055732)	Dermacoccus (otu_1032880)	Epulopiscium (otu_185343)
Clostridium (otu_693989)	Clostridium (otu_693989)	Clostridium (otu_693989)	Lachnospiraceae (otu_874339)	Blautia (otu_271037)	Proteus vulgaris (otu_646133)	Lachnospiraceae (otu_1059667)
Lactobacillus (otu_469716)	Lactobacillus (otu_469716)	Lactobacillus (otu_469716)	Blautia (otu_961773)	Lachnospiraceae (otu_1003696)	Lachnospiraceae (otu_938035)	Ruminococcaceae (otu_511140)
Enterococcus cecorum (otu_735152)	Enterococcus cecorum (otu_735152)	Staphylococcus succinus (otu_729972)	Jeotgalicoccus psychrophilus (otu_735539)	RF39 (otu_576585)	Coprococcus (otu_358563)	Ruminococcus (otu_237711)
Enterococcaceae (otu_223494)	Staphylococcus succinus (otu_729972)	Enterococcus cecorum (otu_735152)	Lactobacillus crispatus (otu_735640)	Actinobacteria (otu_35440)	Blautia (otu_271037)	Eubacterium (otu_413913)
Lactobacillus delbrueckii (otu_76711)	Lactobacillus delbrueckii (otu_76711)	Lactobacillus delbrueckii (otu_76711)	Staphylococcus (otu_252320)	Yaniella (otu_1246155)	Lachnospiraceae (otu_1003696)	Faecalibacterium (otu_322457)
Brachybacterium (otu_679737)	Lactobacillales (otu_765861)	Lactobacillales (otu_765861)	Lactobacillus reuteri (otu_175873)	Enterobacteriaceae (otu_507015)	RF39 (otu_576585)	Ruminococcaceae (otu_2536)
Staphylococcus succinus (otu_729972)	Brachybacterium (otu_679737)	Enterococcaceae (otu_223494)	Brachybacterium (otu_588131)	Clostridiales (otu_846484)	Acinetobacter radioresistens (otu_100495)	Clostridium (otu_885966)
Lactobacillales (otu_765861)	Staphylococcus equorum (otu_680070)	Brachybacterium (otu_679737)	Propionibacterium acnes (otu_522210)	Faecalibacterium (otu_453316)	Corynebacterium (otu_1055732)	Lachnospiraceae (otu_878238)
Enterococcaceae (otu_1012504)	Enterococcaceae (otu_1012504)	Staphylococcus equorum (otu_680070)	Brachybacterium (otu_467486)	Ruminococcaceae (otu_208919)	Clostridiales (otu_846484)	Eubacterium (otu_689991)
Staphylococcus equorum (otu_680070)	Enterococcaceae (otu_223494)	Enterococcaceae (otu_1012504)	Lactobacillus salivarius (otu_1112155)	Clostridium (otu_149080)	Ruminococcaceae (otu_208919)	Faecalibacterium (otu_982212)
Lactobacillus (otu_936245)	Pediococcus pentosaceus (otu_546586)	Lactobacillus (otu_936245)	Enterococcus (otu_1004677)	Enterobacteriaceae (otu_519903)	Faecalibacterium (otu_453316)	Lachnospiraceae (otu_433702)
Pediococcus pentosaceus (otu_546586)	Brachybacterium (otu_165785)	Pediococcus pentosaceus (otu_546586)	Lactobacillus reuteri (otu_868445)	Enterobacteriaceae (otu_94434)	Clostridium (otu_149080)	Ruminococcaceae (otu_954465)
Brachybacterium (otu_165785)	Lactobacillus (otu_936245)	Brachybacterium (otu_165785)	Brachybacterium (otu_56544)	Corynebacterium (otu_1160289)	Enterobacteriaceae (otu_94434)	Blautia (otu_594233)
Enterobacteriaceae (otu_345435)	Facklamia (otu_1245590)	Lactobacillus helveticus (otu_256176)	Aerococcus (otu_61794)	Lachnospiraceae (otu_1072628)	Enterobacteriaceae (otu_519903)	Lachnospiraceae (otu_630486)
Lactobacillus reuteri (otu_851765)	Ruminococcus (otu_88691)	Ruminococcus (otu_88691)	Lactobacillus (otu_338931)	Brevibacterium aureum (otu_860319)	Actinobacteria (otu_35440)	Ruminococcus (otu_615554)
Facklamia (otu_1245590)	Enterobacteriaceae (otu_345435)	Enterobacteriaceae (otu_345435)	Lactobacillus (otu_909895)	Staphylococcus succinus (otu_653478)	Yaniella (otu_1246155)	Lachnospiraceae (otu_938035)
Corynebacterium (otu_148933)	Lactobacillus (otu_816619)	Lactobacillus reuteri (otu_851765)	Lachnospiraceae (otu_1072628)	Lactobacillus (otu_29305)	Enterobacteriaceae (otu_507015)	Clostridiales (otu_647232)
Corynebacterium (otu_1266693)	Lactobacillus (otu_1245538)	Lactobacillus intestinalis (otu_461055)	Jeotgalicoccus (otu_887273)	Blautia (otu_719679)	Blautia (otu_719679)	Coprococcus (otu_1274577)
Ruminococcus (otu_88691)	Lactobacillus salivarius (otu_706548)	Lactobacillus (otu_1245538)	Lactobacillus reuteri (otu_1126527)	Lachnospiraceae (otu_280810)	Lachnospiraceae (otu_1072628)	Lactobacillus (otu_794308)
Lactobacillus (otu_285604)	Lactobacillus helveticus (otu_256176)	Lactobacillus salivarius (otu_706548)	Ruminococcus (otu_1229136)	Ruminococcaceae (otu_22973)	Ruminococcaceae (otu_22973)	Ruminococcus (otu_1175515)
Lactobacillus (otu_1245538)	Corynebacterium (otu_467094)	Corynebacterium (otu_1266693)	Coprococcus (otu_1125850)	Eubacterium (otu_673668)	Lachnospiraceae (otu_280810)	Clostridium (otu_62214)
Lactobacillus intestinalis (otu_461055)	Lactobacillus reuteri (otu_851765)	Corynebacterium (otu_148933)	Blautia (otu_719679)	Lachnospiraceae (otu_488537)	Eubacterium (otu_673668)	Clostridium (otu_1034773)
Lactobacillus salivarius (otu_706548)	Corynebacterium (otu_1266693)	Lactobacillus (otu_816619)	Dermacoccus (otu_15078)	Brachybacterium (otu_467486)	Lachnospiraceae (otu_488537)	Coprobacillus (otu_475775)
Lactobacillus (otu_816619)	Lactobacillus intestinalis (otu_461055)	Lactobacillus (otu_285604)	Lactobacillus helveticus (otu_960626)	Staphylococcus (otu_493020)	Staphylococcus succinus (otu_653478)	Clostridium (otu_1081566)
Corynebacterium (otu_467094)	Corynebacterium (otu_148933)	Facklamia (otu_1245590)	Aerococcus (otu_374637)	Corynebacterium efficiens (otu_926394)	Lactobacillus (otu_29305)	Faecalibacterium (otu_453316)
Enterobacteriaceae (otu_519903)	Lactobacillus (otu_285604)	Corynebacterium (otu_467094)	Enterobacteriaceae (otu_519903)	Clostridiales (otu_1144345)	Corynebacterium (otu_1160289)	Ruminococcaceae (otu_208919)
Lactobacillus (otu_269438)	Enterococcus (otu_550931)	Enterobacteriaceae (otu_519903)	Brachybacterium (otu_1280057)	Coprococcus (otu_965168)	Brevibacterium aureum (otu_860319)	Ruminococcus (otu_687086)
Enterococcus (otu_550931)	Lactobacillus (otu_269438)	Lactobacillus (otu_269438)	Brevibacterium luteolum (otu_1098329)	Staphylococcus equorum (otu_456153)	Aerococcus (otu_652274)	Clostridium (otu_477533)
Staphylococcus (otu_363198)	Enterobacteriaceae (otu_519903)	Enterococcus (otu_550931)	Lactobacillus salivarius (otu_978714)	Staphylococcus (otu_927223)	Clostridiales (otu_1144345)	Lachnospiraceae (otu_1165925)
Salinicoccus (otu_22775)	Staphylococcus (otu_363198)	Staphylococcus (otu_363198)	Actinobacteria (otu_1257053)	Weissella (otu_294591)	Coprococcus (otu_965168)	Blautia (otu_1153982)
Corynebacterium (otu_738691)	Corynebacterium (otu_738691)	Salinicoccus (otu_22775)	Brachybacterium (otu_38426)	Kocuriarosea (otu_1244639)	Corynebacterium efficiens (otu_926394)	Clostridiaceae (otu_654047)
Brachybacterium (otu_433350)	Salinicoccus (otu_22775)	Corynebacterium (otu_738691)	Brevibacterium aureum (otu_860319)	Brachybacterium (otu_56544)	Weissella (otu_480784)	Coprococcus (otu_358563)
Weissella soli (otu_842328)	Brachybacterium (otu_433350)	Brachybacterium (otu_433350)	Trichococcus (otu_767612)	Klebsiella (otu_462416)	Staphylococcus (otu_493020)	Lachnospiraceae (otu_177911)
Lactobacillus salivarius (otu_359409)	Weissella soli (otu_842328)	Weissella soli (otu_842328)	Brevibacterium (otu_82822)	Staphylococcus arlettae (otu_702986)	Brachybacterium (otu_467486)	Lachnospiraceae (otu_432900)
Lactobacillus reuteri (otu_687426)	Lactobacillus salivarius (otu_359409)	Lactobacillus salivarius (otu_359409)	Enterococcus cecorum (otu_735152)	Brevibacterium aureum (otu_324058)	Staphylococcus equorum (otu_456153)	Lachnospiraceae (otu_1003696)
Enterococcus (otu_608718)	Lactobacillus reuteri (otu_687426)	Lactobacillus reuteri (otu_687426)	Lactobacillus reuteri (otu_618108)	Lachnospiraceae (otu_1065628)	Weissella (otu_598374)	Lactobacillus helveticus (otu_960626)
Corynebacterium (otu_1225005)	Enterococcus (otu_608718)	Enterococcus (otu_608718)	Lactobacillus reuteri (otu_823144)	Ruminococcaceae (otu_2536)	Staphylococcus (otu_927223)	Lachnospiraceae (otu_622705)
Staphylococcus arlettae (otu_614359)	Corynebacterium (otu_1225005)	Corynebacterium (otu_1225005)	Jeotgalicoccus psychrophilus (otu_167185)	Lachnospiraceae (otu_1169235)	Ruminococcaceae (otu_2536)	Lachnospiraceae (otu_1196610)
Enterobacteriaceae (otu_129382)	Staphylococcus arlettae (otu_614359)	Staphylococcus arlettae (otu_614359)	Lactobacillus (otu_69128)	Blautia producta (otu_59850)	Lachnospiraceae (otu_1065628)	Clostridium (otu_928581)
Corynebacterium efficiens (otu_926394)	Corynebacterium efficiens (otu_926394)	Corynebacterium efficiens (otu_926394)	Lactobacillus reuteri (otu_111929)	Lachnospiraceae (otu_651236)	Lachnospiraceae (otu_1169235)	Lachnospiraceae (otu_1014629)
Lactobacillus (otu_1260017)	Staphylococcus succinus (otu_1204433)	Staphylococcus succinus (otu_1204433)	Clostridium (otu_167335)	Brachybacterium (otu_874633)	Blautia producta (otu_59850)	Eubacterium (otu_1080099)
Staphylococcus succinus (otu_1204433)	Enterobacteriaceae (otu_129382)	Enterobacteriaceae (otu_129382)	Jeotgalicoccus psychrophilus (otu_852780)	Dermacoccus (otu_15078)	Lachnospiraceae (otu_651236)	Lactobacillus (otu_95419)
Lactobacillus (otu_34556)	Lactobacillus (otu_1260017)	Lactobacillus (otu_1260017)	Brachybacterium (otu_1000849)	Brachybacterium (otu_1000849)	Staphylococcus arlettae (otu_702986)	Lachnospiraceae (otu_1065628)
Brachybacterium (otu_1239286)	Lactobacillus (otu_34556)	Lactobacillus (otu_34556)	Staphylococcus (otu_457806)	Staphylococcus (otu_252320)	Weissella (otu_192881)	Coprococcus (otu_882880)
Lactobacillus salivarius (otu_1120018)	Brachybacterium (otu_1239286)	Brachybacterium (otu_1239286)	Corynebacterium (otu_1156734)	Clostridiales (otu_647232)	Kocuriarosea (otu_1244639)	Lachnospiraceae (otu_280810)
Lactobacillus reuteri (otu_744247)	Lactobacillus salivarius (otu_1120018)	Lactobacillus salivarius (otu_1120018)	Brachybacterium (otu_253244)	Clostridium (otu_1049352)	Weissella (otu_294591)	Ruminococcaceae (otu_641570)
Lactobacillus (otu_250087)	Lactobacillus reuteri (otu_744247)	Lactobacillus reuteri (otu_744247)	Aerococcus (otu_700752)	Ruminococcus (otu_947778)	Brevibacterium aureum (otu_324058)	Ruminococcaceae (otu_22973)
Lactobacillus reuteri (otu_557746)	Lactobacillus (otu_250087)	Lactobacillus (otu_250087)	Lactobacillus reuteri (otu_544725)	Ruminococcaceae (otu_1048342)	Brachybacterium (otu_56544)	Lactobacillus (otu_528116)
Lactobacillus (otu_259402)	Lactobacillus (otu_259402)	Lactobacillus salivarius (otu_1193543)	Acinetobacter (otu_931915)	Clostridium (otu_221490)	Vagococcus (otu_1037706)	Ruminococcaceae (otu_395674)
Lactobacillus salivarius (otu_1193543)	Lactobacillus salivarius (otu_1193543)	Lactobacillus reuteri (otu_557746)	Enterobacteriaceae (otu_129382)	Faecalibacterium (otu_982212)	Klebsiella (otu_462416)	Lactobacillus (otu_458621)
Lactobacillus (otu_263899)	Lactobacillus (otu_263899)	Lactobacillus (otu_259402)	Staphylococcus (otu_1217499)	Lachnospiraceae (otu_652140)	Clostridiales (otu_647232)	Lachnospiraceae (otu_321265)
Lactobacillus (otu_29305)	Lactobacillus reuteri (otu_557746)	Lactobacillus (otu_263899)	Brachybacterium (otu_1198212)	Clostridium spiroforme (otu_620462)	Ruminococcus (otu_947778)	Ruminococcaceae (otu_257166)
Lactobacillus salivarius (otu_1168822)	Lactobacillus (otu_29305)	Lactobacillus (otu_29305)	Lactobacillus (otu_536626)	Aerococcus (otu_700752)	Clostridium (otu_1049352)	Lachnospiraceae (otu_952746)
Staphylococcus succinus (otu_653478)	Lactobacillus salivarius (otu_1168822)	Lactobacillus salivarius (otu_1168822)	Lactobacillus salivarius (otu_1120018)	Enterococcus (otu_756562)	Clostridium (otu_221490)	Enterococcus faecalis (otu_166138)
Lactobacillus helveticus (otu_1210963)	Staphylococcus succinus (otu_653478)	Staphylococcus succinus (otu_653478)	Lactobacillus salivarius (otu_624653)	Actinobacteria (otu_585522)	Ruminococcaceae (otu_1048342)	Ruminococcus (otu_4378)
Lactobacillus reuteri (otu_182158)	Lactobacillus reuteri (otu_182158)	Lactobacillus helveticus (otu_1210963)	Lactobacillus (otu_29305)	Trichococcus (otu_1126209)	Staphylococcus (otu_252320)	Blautia (otu_718368)
Lactobacillus crispatus (otu_735640)	Lactobacillus helveticus (otu_1210963)	Lactobacillus reuteri (otu_182158)	Vagococcus (otu_1037706)	Brachybacterium (otu_588131)	Brachybacterium (otu_1000849)	Lactobacillus (otu_48986)
Lactobacillus helveticus (otu_736314)	Lactobacillus crispatus (otu_735640)	Lactobacillus crispatus (otu_735640)	Lactobacillus salivarius (otu_893962)	Enterococcaceae (otu_375876)	Dermacoccus (otu_15078)	Ruminococcaceae (otu_835225)
Enterobacteriaceae (otu_137371)	Enterobacteriaceae (otu_137371)	Lactobacillus helveticus (otu_736314)	Lactobacillus intestinalis (otu_1098903)	Staphylococcus arlettae (otu_1132348)	Acinetobacter (otu_931915)	Faecalibacterium (otu_1024005)
Lactobacillus (otu_794308)	Lactobacillus helveticus (otu_736314)	Enterobacteriaceae (otu_137371)	Kocuriarosea (otu_1244639)	Staphylococcus (otu_93995)	Brachybacterium (otu_874633)	Lactobacillus helveticus (otu_1210963)
Ruminococcus (otu_191377)	Ruminococcus (otu_191377)	Lactobacillus (otu_794308)	Clostridiales (otu_846484)	Brachybacterium (otu_1280057)	Aerococcus (otu_61794)	Clostridiales (otu_1144345)
Lactobacillus intestinalis (otu_595675)	Lactobacillus (otu_794308)	Ruminococcus (otu_191377)	Lactobacillus jensenii (otu_927353)	Brevibacterium (otu_82822)	Aerococcus (otu_1245649)	Ruminococcus (otu_947778)
Lactobacillus (otu_909895)	Aerococcus (otu_731334)	Lactobacillus intestinalis (otu_595675)	Lactobacillus capillatus (otu_1154290)	Lactobacillus salivarius (otu_982822)	Faecalibacterium (otu_982212)	Ruminococcaceae (otu_697313)
Aerococcus (otu_731334)	Lactobacillus intestinalis (otu_595675)	Lactobacillus (otu_909895)	Weissella (otu_411176)	Enterococcus faecalis (otu_784956)	Lachnospiraceae (otu_652140)	Lactobacillus salivarius (otu_1193543)
Pediococcus ethanolidurans (otu_252698)	Lactobacillus (otu_909895)	Aerococcus (otu_731334)	Aerococcus (otu_995917)	Aerococcus (otu_474807)	Clostridium spiroforme (otu_620462)	Enterobacteriaceae (otu_1194106)
Lactobacillus (otu_1093153)	Corynebacterium (otu_372184)	Pediococcus ethanolidurans (otu_252698)	Lactobacillus reuteri (otu_749445)	Aerococcus (otu_177490)	Lactobacillus salivarius (otu_982822)	Ruminococcaceae (otu_960254)
Corynebacterium (otu_372184)	Lactobacillus (otu_1093153)	Lactobacillus (otu_1093153)	Aerococcus (otu_652274)	Staphylococcus equorum (otu_455118)	Staphylococcus (otu_93995)	Clostridium (otu_828160)
Brevibacterium aureum (otu_18521)	Pediococcus ethanolidurans (otu_252698)	Corynebacterium (otu_372184)	Corynebacterium (otu_149311)	Staphylococcus (otu_714653)	Actinobacteria (otu_585522)	Clostridium (otu_1024296)
Lactobacillus reuteri (otu_391954)	Brevibacterium aureum (otu_18521)	Brevibacterium aureum (otu_18521)	Enterococcus (otu_1055503)	Coprobacillus (otu_444800)	Trichococcus (otu_1126209)	Ruminococcaceae (otu_850082)
Lactobacillus salivarius (otu_978714)	Lactobacillus reuteri (otu_391954)	Lactobacillus reuteri (otu_391954)	Jeotgalicoccus (otu_553649)	Lachnospiraceae (otu_994729)	Aerococcus (otu_700752)	Ruminococcus (otu_431266)
Lactobacillus (otu_508559)	Lactobacillus salivarius (otu_978714)	Lactobacillus salivarius (otu_978714)	Lactobacillus (otu_576740)	Bacillus (otu_922600)	Brachybacterium (otu_588131)	Clostridium (otu_693989)
Lactobacillus salivarius (otu_36476)	Clostridiaceae (otu_654047)	Clostridiaceae (otu_654047)	Brachybacterium (otu_778060)	Brevibacterium luteolum (otu_1098329)	Brevibacterium (otu_82822)	Lachnospiraceae (otu_784789)
Clostridiaceae (otu_654047)	Lactobacillus salivarius (otu_36476)	Lactobacillus (otu_508559)	Bacillus (otu_922600)	Enterobacteriaceae (otu_137371)	Enterococcus (otu_756562)	Lachnospiraceae (otu_1029940)
Lactobacillus (otu_5018)	Lactobacillus (otu_508559)	Lactobacillus salivarius (otu_36476)	Staphylococcus (otu_444094)	Clostridium (otu_1024296)	Enterococcus faecalis (otu_784956)	Lachnospiraceae (otu_652140)
Lactobacillus salivarius (otu_893962)	Lactobacillus salivarius (otu_893962)	Lactobacillus salivarius (otu_893962)	Staphylococcus (otu_493020)	Lachnospiraceae (otu_784789)	Staphylococcus arlettae (otu_1132348)	Lachnospiraceae (otu_365181)
Lactobacillales (otu_456144)	Lactobacillales (otu_456144)	Lactobacillus (otu_5018)	Lactobacillus reuteri (otu_744247)	Corynebacterium efficiens (otu_1176866)	Brachybacterium (otu_1280057)	Coprococcus (otu_121238)
Lactobacillus salivarius (otu_29716)	Lactobacillus (otu_5018)	Lactobacillales (otu_456144)	Lactobacillus manihotivorans (otu_617469)	Brachybacterium (otu_253244)	Enterococcaceae (otu_375876)	Pediococcus ethanolidurans (otu_252698)
Lactobacillus (otu_552304)	Lactobacillus salivarius (otu_29716)	Lactobacillus salivarius (otu_29716)	Brevibacterium aureum (otu_324058)	Lactobacillus (otu_528116)	Coprobacillus (otu_444800)	Staphylococcus succinus (otu_729972)
Lactobacillus salivarius (otu_624653)	Lactobacillus (otu_552304)	Lactobacillus salivarius (otu_624653)	Enterococcaceae (otu_375876)	Ruminococcaceae (otu_257166)	Lachnospiraceae (otu_994729)	Clostridium (otu_71093)
Lactobacillus salivarius (otu_526010)	Lactobacillus salivarius (otu_624653)	Lactobacillus (otu_552304)	Dermabacteraceae (otu_613269)	Ruminococcaceae (otu_955919)	Staphylococcus (otu_714653)	RF39 (otu_576585)
Jeotgalicoccus (otu_216645)	Jeotgalicoccus (otu_216645)	Lactobacillus salivarius (otu_526010)	Lactobacillus salivarius (otu_1193543)	Staphylococcus (otu_457806)	Aerococcus (otu_177490)	Clostridiales (otu_314345)
Lactobacillus (otu_42573)	Lactobacillus salivarius (otu_526010)	Jeotgalicoccus (otu_216645)	Lactobacillus intestinalis (otu_396031)	Brachybacterium (otu_778060)	Staphylococcus equorum (otu_455118)	Erysipelotrichaceae (otu_396536)
Weissella (otu_693238)	Lactobacillus (otu_42573)	Lactobacillus (otu_42573)	Corynebacterium (otu_710884)	Dermabacteraceae (otu_613269)	Aerococcus (otu_474807)	Ruminococcaceae (otu_52677)
Staphylococcus (otu_215822)	Weissella (otu_693238)	Weissella (otu_693238)	Weissella (otu_326109)	Dermabacteraceae (otu_281855)	Clostridium (otu_1024296)	Coprococcus (otu_965168)
Lactobacillus (otu_758137)	Staphylococcus (otu_215822)	Staphylococcus (otu_215822)	Lactobacillus (otu_891582)	Brachybacterium (otu_410061)	Lachnospiraceae (otu_784789)	Clostridiaceae (otu_629237)
Lactobacillus intestinalis (otu_1098903)	Lactobacillus (otu_758137)	Lactobacillus (otu_758137)	Enterobacteriaceae (otu_94434)	Blautia (otu_298642)	Enterobacteriaceae (otu_137371)	Lactobacillus reuteri (otu_557746)
Lactobacillus salivarius (otu_263565)	Lactobacillus intestinalis (otu_1098903)	Lactobacillus intestinalis (otu_1098903)	Aerococcus (otu_1245649)	Faecalibacterium (otu_666917)	Staphylococcus arlettae (otu_855944)	Lachnospiraceae (otu_863005)
Lactobacillus manihotivorans (otu_977195)	Lactobacillus salivarius (otu_263565)	Lactobacillus salivarius (otu_263565)	Enterococcus (otu_359653)	Lactobacillus (otu_211750)	Brevibacterium luteolum (otu_1098329)	Lachnospiraceae (otu_387281)
Lactobacillus jensenii (otu_1244360)	Lactobacillus manihotivorans (otu_977195)	Lactobacillus manihotivorans (otu_977195)	Lactobacillus (otu_1016346)	Clostridiales (otu_994502)	Bacillus (otu_922600)	Lactobacillus salivarius (otu_526010)
Lactobacillus capillatus (otu_1154290)	Lactobacillus jensenii (otu_1244360)	Lactobacillus jensenii (otu_1244360)	Staphylococcus equorum (otu_456153)	Ruminococcaceae (otu_1274003)	Lactobacillus (otu_528116)	Lactobacillus intestinalis (otu_796829)
Lactobacillus reuteri (otu_972701)	Lactobacillus capillatus (otu_1154290)	Lactobacillus capillatus (otu_1154290)	Ruminococcus (otu_687086)	Trichococcus (otu_767612)	Ruminococcaceae (otu_257166)	Blautia (otu_561024)
Enterobacteriaceae (otu_94434)	Enterobacteriaceae (otu_94434)	Lactobacillus reuteri (otu_972701)	Brachybacterium (otu_209728)	Staphylococcus (otu_281837)	Ruminococcaceae (otu_955919)	Lachnospiraceae (otu_135037)
Lactobacillus (otu_48986)	Lactobacillus reuteri (otu_972701)	Enterobacteriaceae (otu_94434)	Lachnospiraceae (otu_321265)	Staphylococcus (otu_549257)	Corynebacterium efficiens (otu_1176866)	Lactobacillus intestinalis (otu_595675)
Lactobacillus (otu_772468)	Lactobacillus (otu_772468)	Lactobacillus (otu_48986)	Lactobacillus reuteri (otu_408860)	Brachybacterium (otu_1219419)	Brachybacterium (otu_253244)	Lactobacillus salivarius (otu_978714)
Lactobacillus reuteri (otu_618108)	Lactobacillus (otu_48986)	Lactobacillus (otu_772468)	Lactobacillus capillatus (otu_914469)	Ruminococcaceae (otu_565663)	Faecalibacterium (otu_666917)	Lactobacillus (otu_1197029)
Brachybacterium (otu_410061)	Lactobacillus reuteri (otu_618108)	Lactobacillus reuteri (otu_618108)	Lactobacillus jensenii (otu_1244360)	Lachnospiraceae (otu_1029940)	Lactobacillus (otu_211750)	Lactobacillus (otu_849918)
Lactobacillus reuteri (otu_1196069)	Brachybacterium (otu_410061)	Brachybacterium (otu_410061)	Brachybacterium (otu_1219419)	Actinobacteria (otu_1257053)	Blautia (otu_298642)	Lactobacillus (otu_259402)
Lactobacillus reuteri (otu_749445)	Lactobacillus reuteri (otu_1196069)	Lactobacillus reuteri (otu_1196069)	Dietziaceae (otu_186965)	Jeotgalicoccus psychrophilus (otu_735539)	Ruminococcaceae (otu_1274003)	Lactobacillus salivarius (otu_624653)
Lactobacillus salivarius (otu_1112155)	Lactobacillus reuteri (otu_749445)	Lactobacillus reuteri (otu_749445)	Aerococcus (otu_474807)	Corynebacterium (otu_1156734)	Clostridiales (otu_994502)	Ruminococcaceae (otu_565663)
Lactobacillus intestinalis (otu_796829)	Lactobacillus salivarius (otu_1112155)	Lactobacillus salivarius (otu_1112155)	Lactobacillus salivarius (otu_1177347)	Aerococcus (otu_1098616)	Brachybacterium (otu_410061)	Clostridiales (otu_145985)
Lactobacillus reuteri (otu_1126527)	Lactobacillus intestinalis (otu_796829)	Lactobacillus intestinalis (otu_796829)	Lactobacillus (otu_1197029)	Staphylococcus (otu_180196)	Staphylococcus (otu_457806)	Lactobacillusreuteri (otu_683536)
Lactobacillus salivarius_765373	Lactobacillus reuteri (otu_1126527)	Lactobacillus reuteri (otu_1126527)	Lachnospiraceae (otu_387281)	Jeotgalicoccus psychrophilus (otu_167185)	Dermabacteraceae (otu_613269)	Ruminococcus (otu_88691)
Lactobacillus reuteri (otu_544725)	Lactobacillus salivarius_765373	Lactobacillus salivarius_765373	Corynebacterium (otu_240769)	Enterococcus (otu_1004677)	Brachybacterium (otu_778060)	Lactobacillus (otu_1093153)
Lactobacillus capillatus (otu_914469)	Lactobacillus reuteri (otu_544725)	Lactobacillus reuteri (otu_544725)	Corynebacterium (otu_232210)	Adlercreutzia (otu_178025)	Dermabacteraceae (otu_281855)	Lachnospiraceae (otu_1169235)
Brachybacterium (otu_1233462)	Lactobacillus capillatus (otu_914469)	Lactobacillus capillatus (otu_914469)	Brachybacterium (otu_1125264)	Lachnospiraceae (otu_1272251)	Lachnospiraceae (otu_1029940)	Lachnospiraceae (otu_1013634)
Staphylococcus (otu_885010)	Brachybacterium (otu_1233462)	Brachybacterium (otu_1233462)	Lactobacillus (otu_557656)	Enterobacteriaceae (otu_1147502)	Ruminococcaceae (otu_565663)	Lactobacillus salivarius (otu_1112155)
Corynebacterium_44311	Staphylococcus (otu_885010)	Staphylococcus (otu_885010)	Lactobacillus helveticus (otu_736314)	Brachybacterium (otu_967548)	Staphylococcus (otu_281837)	Pseudomonas (otu_54219)
Lactobacillus reuteri (otu_823144)	Corynebacterium_44311	Corynebacterium_44311	Ruminococcaceae (otu_2536)	Blautia (otu_718368)	Staphylococcus (otu_549257)	Blautia (otu_298642)
Lactobacillus reuteri (otu_175873)	Lactobacillus reuteri (otu_823144)	Lactobacillus reuteri (otu_823144)	Lachnospiraceae (otu_1029940)	Enterococcus (otu_359653)	Brachybacterium (otu_1219419)	Lactobacillus (otu_211750)
Lactobacillus reuteri (otu_868445)	Lactobacillus reuteri (otu_175873)	Lactobacillus reuteri (otu_175873)	Aerococcus (otu_56324)	Enterococcus cecorum (otu_735152)	Trichococcus (otu_767612)	Ruminococcaceae (otu_723091)
Enterobacteriaceae (otu_1227678)	Lactobacillus reuteri (otu_868445)	Lactobacillus reuteri (otu_868445)	Weissella soli (otu_842328)	Brachybacterium (otu_209728)	Corynebacterium (otu_1156734)	Lactobacillus reuteri (otu_182158)
Lactobacillus (otu_799045)	Enterobacteriaceae (otu_1227678)	Enterobacteriaceae (otu_1227678)	Corynebacterium (otu_519615)	Coprococcus (otu_882880)	Jeotgalicoccus psychrophilus (otu_735539)	Blautia producta (otu_59850)
Enterococcus (otu_523800)	Lactobacillus (otu_799045)	Lactobacillus (otu_799045)	Proteus vulgaris (otu_646133)	Clostridiaceae (otu_654047)	Corynebacterium (otu_710884)	Blautia (otu_899161)
Lachnospiraceae (otu_784789)	Enterococcus (otu_523800)	Enterococcus (otu_523800)	Enterococcus faecalis (otu_784956)	Ruminococcaceae (otu_846812)	Aerococcus (otu_1098616)	Clostridiales (otu_1120705)
Lactobacillus salivarius (otu_659601)	Lachnospiraceae (otu_784789)	Lachnospiraceae (otu_784789)	Staphylococcus (otu_794819)	Ruminococcaceae (otu_860639)	Actinobacteria (otu_1257053)	Lactobacillus (otu_552304)
Lactobacillus reuteri (otu_377466)	Lactobacillus salivarius (otu_659601)	Lactobacillus salivarius (otu_659601)	Aerococcus (otu_177490)	Eubacterium (otu_1146977)	Lachnospiraceae (otu_1272251)	Lactobacillus reuteri (otu_1126527)
Lactobacillus (otu_36619)	Lactobacillus reuteri (otu_377466)	Lactobacillus reuteri (otu_377466)	Brevibacterium luteolum (otu_937154)	Staphylococcus (otu_1249684)	Adlercreutzia (otu_178025)	Clostridium (otu_149080)
Lactobacillus helveticus (otu_960626)	Lactobacillus (otu_36619)	Lactobacillus (otu_36619)	Lachnospiraceae (otu_1059667)	Staphylococcus arlettae (otu_1074774)	Jeotgalicoccus psychrophilus (otu_167185)	Lactobacillus (otu_131964)
Lactobacillus salivarius (otu_536147)	Lactobacillus helveticus (otu_960626)	Lactobacillus helveticus (otu_960626)	Lactobacillus salivarius_765373	Blautia (otu_899161)	Enterococcus (otu_1004677)	Eubacterium (otu_673668)
Lactobacillus intestinalis (otu_111019)	Lactobacillus salivarius (otu_536147)	Lactobacillus salivarius (otu_536147)	Enterobacteriaceae (otu_137371)	Ruminococcaceae (otu_173611)	Staphylococcus (otu_180196)	Clostridium (otu_1049352)
Lactobacillus (otu_528116)	Lactobacillus intestinalis (otu_111019)	Lactobacillus intestinalis (otu_111019)	Corynebacterium efficiens (otu_1176866)	Staphylococcus (otu_444094)	Enterobacteriaceae (otu_1147502)	Lachnospiraceae (otu_685875)
Blautia (otu_718368)	Lactobacillus (otu_528116)	Lactobacillus (otu_528116)	Lactobacillus (otu_458621)	Dietziaceae (otu_186965)	Blautia (otu_718368)	Lactobacillus (otu_508559)
Blautia (otu_899161)	Blautia (otu_718368)	Blautia (otu_718368)	Staphylococcus (otu_549257)	Clostridium (otu_885966)	Curtobacterium flaccumfaciens (otu_832288)	Lactobacillus (otu_949793)
Lactobacillus (otu_949793)	Blautia (otu_899161)	Blautia (otu_899161)	Corynebacterium (otu_1270938)	Lactobacillus (otu_1197029)	Brachybacterium (otu_967548)	Lachnospiraceae (otu_488537)
Corynebacterium (otu_1015834)	Lactobacillus (otu_949793)	Lactobacillus (otu_949793)	Lactobacillus reuteri (otu_237592)	Lachnospiraceae (otu_653171)	Clostridiaceae (otu_654047)	Lactobacillus salivarius (otu_893962)
Lachnospiraceae (otu_1029940)	Corynebacterium (otu_1015834)	Corynebacterium (otu_1015834)	Lactobacillales (otu_458325)	Enterobacteriaceae (otu_129382)	Coprococcus (otu_882880)	Lachnospiraceae (otu_991939)
Lactobacillus (otu_17998)	Lachnospiraceae (otu_1029940)	Lachnospiraceae (otu_1029940)	Brachybacterium (otu_967548)	Jeotgalicoccus psychrophilus (otu_852780)	Ruminococcaceae (otu_846812)	Ruminococcus (otu_505561)
Blautia (otu_561024)	Lactobacillus (otu_17998)	Lactobacillus (otu_17998)	Lactobacillus (otu_430146)	Lactobacillus (otu_849918)	Ruminococcaceae (otu_860639)	Ruminococcaceae (otu_846812)
Lactobacillus (otu_380789)	Blautia (otu_561024)	Blautia (otu_561024)	Lachnospiraceae (otu_1003696)	Brevibacterium luteolum (otu_937154)	Enterococcus cecorum (otu_735152)	Ruminococcus (otu_820445)
Lachnospiraceae (otu_365181)	Lactobacillus (otu_380789)	Lactobacillus (otu_380789)	Lachnospiraceae (otu_630486)	Ruminococcus (otu_431266)	Enterococcus (otu_359653)	Lactobacillus (otu_758137)
Lactobacillus salivarius (otu_982822)	Lachnospiraceae (otu_365181)	Lachnospiraceae (otu_365181)	Staphylococcus (otu_281837)	Lactobacillus jensenii (otu_927353)	Brachybacterium (otu_209728)	Lactobacillus (otu_42573)
Lactobacillus (otu_1027300)	Lactobacillus salivarius (otu_982822)	Lactobacillus salivarius (otu_982822)	Faecalibacterium (otu_666917)	Weissella (otu_326109)	Eubacterium (otu_1146977)	Lactobacillus (otu_5018)
Lactobacillus salivarius (otu_481816)	Lactobacillus (otu_1027300)	Lactobacillus (otu_1027300)	Ruminococcus (otu_431266)	Corynebacterium (otu_542257)	Blautia (otu_899161)	Lactobacillus (otu_380789)
Faecalibacterium (otu_322457)	Lactobacillus salivarius (otu_481816)	Lactobacillus salivarius (otu_481816)	Lactobacillales (otu_1000438)	Staphylococcus arlettae (otu_78461)	Ruminococcaceae (otu_173611)	Eubacterium (otu_1146977)
Lachnospiraceae (otu_387281)	Faecalibacterium (otu_322457)	Faecalibacterium (otu_322457)	Lactobacillus delbrueckii (otu_118122)	Lactobacillus ruminis (otu_874765)	Staphylococcus arlettae (otu_1074774)	Proteus vulgaris (otu_477811)
Clostridiales (otu_657168)	Lachnospiraceae (otu_387281)	Lachnospiraceae (otu_387281)	Clostridium (otu_1081566)	Brachybacterium (otu_1125264)	Staphylococcus (otu_1249684)	Lachnospiraceae (otu_1272251)
Lachnospiraceae (otu_1013634)	Clostridiales (otu_657168)	Clostridiales (otu_657168)	Ruminococcaceae (otu_850082)	Ruminococcaceae (otu_850082)	Nocardiopsis (otu_774672)	Lactobacillus intestinalis (otu_1098903)
Ruminococcus (otu_1175515)	Lachnospiraceae (otu_1013634)	Ruminococcus (otu_1175515)	Lactobacillus salivarius (otu_263565)	Brachybacterium (otu_1116561)	Clostridium (otu_885966)	Clostridium (otu_221490)
Lachnospiraceae (otu_433702)	Ruminococcus (otu_1175515)	Lachnospiraceae (otu_1013634)	Lactobacillus salivarius (otu_528378)	Lachnospiraceae (otu_685875)	Lactobacillus (otu_1197029)	Ruminococcaceae (otu_75140)
Coprobacillus (otu_475775)	Lachnospiraceae (otu_433702)	Lachnospiraceae (otu_433702)	Lactobacillus (otu_936245)	Enterococcus (otu_1055503)	Dietziaceae (otu_186965)	Adlercreutzia (otu_178025)
Faecalibacterium (otu_982212)	Coprobacillus (otu_475775)	Coprobacillus (otu_475775)	Eubacterium (otu_689991)	Staphylococcus (otu_1217499)	Staphylococcus (otu_444094)	Lactobacillus reuteri (otu_544725)
Ruminococcus (otu_431266)	Faecalibacterium (otu_982212)	Faecalibacterium (otu_982212)	Staphylococcus arlettae (otu_702986)	Actinobacteria (otu__831031)	Lachnospiraceae (otu_653171)	Lactobacillus (otu_94524)
Planococcaceae (otu_945009)	Ruminococcus (otu_431266)	Ruminococcus (otu_431266)	Brevibacterium (otu_331039)	Ruminococcaceae (otu_697313)	Enterobacteriaceae (otu_129382)	Lactobacillus reuteri (otu_324648)
Clostridiales (otu_647232)	Planococcaceae (otu_945009)	Planococcaceae (otu_945009)	Nocardiopsis (otu_774672)	Lachnospiraceae (otu_387281)	Lactobacillus (otu_849918)	Lactobacillus (otu_737935)
Lachnospiraceae (otu_861670)	Clostridiales (otu_647232)	Clostridiales (otu_647232)	Corynebacterium (otu_396644)	Lachnospiraceae (otu_321265)	Jeotgalicoccus psychrophilus (otu_852780)	Lactobacillus crispatus (otu_735640)
Lachnospiraceae (otu_1065628)	Lachnospiraceae (otu_861670)	Lachnospiraceae (otu_861670)	Lactobacillus salivarius (otu_29716)	Lactobacillus (otu_458621)	Ruminococcus (otu_431266)	Lactobacillus reuteri (otu_618108)
Eubacterium (otu_413913)	Lachnospiraceae (otu_1065628)	Lachnospiraceae (otu_1065628)	Weissella (otu_904283)	Lachnospiraceae (otu_991939)	Brevibacterium luteolum (otu_937154)	Lactobacillus reuteri (otu_972701)
Lactobacillus (otu_458621)	Eubacterium (otu_413913)	Eubacterium (otu_413913)	Lactobacillus salivarius (otu_36476)	Ruminococcus (otu_505561)	Lactobacillus jensenii (otu_927353)	Ruminococcaceae (otu_955919)
Lactobacillus (otu_876843)	Lactobacillus (otu_458621)	Lactobacillus (otu_458621)	Lachnospiraceae (otu_622705)	Corynebacterium (otu_240769)	Weissella (otu_326109)	Lachnospiraceae (otu_653171)
Lachnospiraceae (otu_208340)	Lactobacillus (otu_876843)	Lactobacillus (otu_876843)	Weissella (otu_598374)	Blautia (otu_1167115)	Corynebacterium (otu_542257)	Lactobacillus helveticus (otu_736314)
Lachnospiraceae (otu_884077)	Lachnospiraceae (otu_208340)	Lachnospiraceae (otu_208340)	Ruminococcaceae (otu_22973)	Corynebacterium (otu_149311)	Ruminococcaceae (otu_850082)	Corynebacterium efficiens (otu_926394)
Lactobacillus helveticus (otu_249423)	Lachnospiraceae (otu_884077)	Lactobacillus helveticus (otu_249423)	Actinobacteria (otu__831031)	Enterococcus (otu_463529)	Staphylococcus arlettae (otu_78461)	Ruminococcaceae (otu_1274003)
Catabacteriaceae (otu_1033420)	Lactobacillus helveticus (otu_249423)	Lachnospiraceae (otu_1072628)	Enterobacteriaceae (otu_507015)	Brevibacterium (otu_531873)	Lactobacillus ruminis (otu_874765)	Enterobacteriaceae (otu_619850)
Lachnospiraceae (otu_1072628)	Catabacteriaceae (otu_1033420)	Lachnospiraceae (otu_1165925)	Aerococcus (otu_1260873)	Corynebacterium_44311	Brachybacterium (otu_1125264)	Lactobacillus salivarius (otu_263565)
Lachnospiraceae (otu_1165925)	Lachnospiraceae (otu_1072628)	Lactobacillus (otu_1016346)	Lactobacillus (otu_1168238)	Staphylococcus (otu_50375)	Lachnospiraceae (otu_685875)	Coprobacillus (otu_444800)
Lactobacillus (otu_1016346)	Lachnospiraceae (otu_1165925)	Clostridium (otu_828160)	Lachnospiraceae (otu_878238)	Jeotgalicoccus (otu_553649)	Brachybacterium (otu_1116561)	Blautia (otu_1010878)
Clostridium (otu_828160)	Lactobacillus (otu_1016346)	Ruminococcaceae (otu_208919)	Corynebacterium (otu_542257)	Aerococcus (otu_351881)	Lachnospiraceae (otu_321265)	Staphylococcus succinus (otu_1204433)
Ruminococcaceae (otu_208919)	Clostridium (otu_828160)	Ruminococcus (otu_505561)	Brachybacterium (otu_1116561)	Pediococcus pentosaceus (otu_546586)	Ruminococcaceae (otu_697313)	Ruminococcaceae (otu_805084)
Ruminococcus (otu_505561)	Ruminococcaceae (otu_208919)	Clostridium (otu_62214)	Dermabacteraceae (otu_281855)	Jeotgalicoccus (otu_1096297)	Lachnospiraceae (otu_387281)	Lactobacillus jensenii (otu_1244360)
Ruminococcus (otu_687086)	Ruminococcus (otu_505561)	Ruminococcus (otu_687086)	Blautia (otu_899161)	Lactobacillus (otu_949793)	Staphylococcus (otu_1217499)	Ruminococcus (otu_191377)
Clostridium (otu_62214)	Ruminococcaceae (otu_565663)	Ruminococcaceae (otu_565663)	Lactobacillus reuteri (otu_851765)	Corynebacterium (otu_232210)	Actinobacteria (otu__831031)	Lactobacillus capillatus (otu_1154290)
Ruminococcaceae (otu_565663)	Clostridium (otu_62214)	Lactobacillus (otu_738720)	Lactobacillus (otu_34556)	Lachnospiraceae (otu_135037)	Enterococcus (otu_1055503)	Enterobacteriaceae (otu_642732)
RF39 (otu_764779)	Ruminococcus (otu_687086)	Blautia (otu_1153982)	Lachnospiraceae (otu_135037)	Lactobacillus salivarius (otu_1177347)	Lactobacillus (otu_458621)	Enterobacteriaceae (otu_345435)
Lactobacillus (otu_738720)	RF39 (otu_764779)	Ruminococcus (otu_1229136)	Lactobacillus (otu_849918)	Brevibacterium (otu_366761)	Ruminococcus (otu_505561)	Lachnospiraceae (otu_651236)
Blautia (otu_1153982)	Lactobacillus (otu_738720)	Clostridiales (otu_145985)	Lactobacillus (otu_271265)	Lactobacillales (otu_844977)	Lachnospiraceae (otu_991939)	Lactobacillus (otu_576740)
Ruminococcus (otu_1229136)	Blautia (otu_1153982)	Enterobacteriaceae (otu_1147502)	Blautia (otu_561024)	Ruminococcus (otu_820445)	Blautia (otu_1167115)	Lactobacillus reuteri (otu_823144)
Clostridiales (otu_145985)	Ruminococcus (otu_1229136)	Lachnospiraceae (otu_622705)	Lactobacillus helveticus (otu_411266)	Brachybacterium (otu_403873)	Corynebacterium (otu_240769)	Acinetobacter radioresistens (otu_100495)
Enterobacteriaceae (otu_1147502)	Clostridiales (otu_145985)	Ruminococcaceae (otu_697313)	Brachybacterium (otu_433350)	Brachybacterium (otu_516750)	Corynebacterium_44311	Enterobacteriaceae (otu_1227678)
Lachnospiraceae (otu_622705)	Enterobacteriaceae (otu_1147502)	Coprococcus (otu_358563)	Acinetobacter radioresistens (otu_100495)	Staphylococcus equorum (otu_464135)	Corynebacterium (otu_149311)	Streptomyces (otu_718190)
Ruminococcaceae (otu_697313)	Lachnospiraceae (otu_622705)	Lachnospiraceae (otu_321265)	Coprococcus (otu_358563)	Blautia (otu_1010878)	Enterococcus (otu_463529)	Lactobacillus (otu_1168238)
Coprococcus (otu_358563)	Ruminococcaceae (otu_697313)	Ruminococcus (otu_947778)	Lactobacillus (otu_949793)	Aerococcus (otu_56324)	Brevibacterium (otu_531873)	Lactobacillus salivarius (otu_1120018)
Lachnospiraceae (otu_321265)	Coprococcus (otu_358563)	Lachnospiraceae (otu_874339)	Enterococcaceae (otu_223494)	Lachnospiraceae (otu_988826)	Jeotgalicoccus (otu_553649)	Lactobacillus salivarius (otu_29716)
Ruminococcus (otu_947778)	Lachnospiraceae (otu_321265)	Lactobacillus (otu_211750)	Facklamia (otu_1245590)	Jeotgalicoccus (otu_887273)	Pediococcus pentosaceus (otu_546586)	Lactobacillus reuteri (otu_749445)
Lachnospiraceae (otu_874339)	Ruminococcus (otu_947778)	Erysipelotrichaceae (otu_396536)	Lactobacillus (otu_230415)	Actinobacteria (otu_299192)	Staphylococcus (otu_50375)	Lactobacillus salivarius_765373
Lactobacillus (otu_211750)	Lachnospiraceae (otu_874339)	Lactobacillus (otu_95419)	Lactobacillusreuteri (otu_683536)	Brachybacterium (otu_1198212)	Aerococcus (otu_351881)	Clostridiales (otu_994502)
Erysipelotrichaceae (otu_396536)	Lactobacillus (otu_211750)	Ruminococcaceae (otu_511140)	Lactobacillus (otu_61676)	Lactobacillus (otu_737935)	Lactobacillus (otu_949793)	Lactobacillus salivarius (otu_659601)
Lactobacillus (otu_95419)	Erysipelotrichaceae (otu_396536)	Ruminococcus (otu_4378)	Lactobacillus (otu_799045)	Lactobacillus salivarius (otu_237341)	Jeotgalicoccus (otu_1096297)	Clostridium spiroforme (otu_620462)
Ruminococcaceae (otu_511140)	Lactobacillus (otu_95419)	Blautia (otu_654906)	Ruminococcaceae (otu_697313)	Brachybacterium (otu_38426)	Lachnospiraceae (otu_135037)	Lachnospiraceae (otu_208340)
Ruminococcus (otu_4378)	Ruminococcus (otu_4378)	Lachnospiraceae (otu_135037)	Clostridium (otu_62214)	Weissella (otu_411176)	Corynebacterium (otu_232210)	Lactobacillus salivarius (otu_481816)
Blautia (otu_654906)	Ruminococcaceae (otu_511140)	Ruminococcaceae (otu_850082)	Blautia (otu_298642)	Coprococcus (otu_1039771)	Ruminococcus (otu_820445)	Weissella (otu_411176)
Lachnospiraceae (otu_135037)	Blautia (otu_654906)	Lachnospiraceae (otu_863005)	Staphylococcus equorum (otu_464135)	Aerococcus (otu_995917)	Lactobacillus salivarius (otu_1177347)	Lactobacillus salivarius (otu_528378)
Ruminococcaceae (otu_850082)	Lachnospiraceae (otu_135037)	Clostridium (otu_1081566)	Lachnospiraceae (otu_432900)	Corynebacterium (otu_1270938)	Lactobacillales (otu_844977)	Ruminococcaceae (otu_173611)
Lachnospiraceae (otu_863005)	Lachnospiraceae (otu_863005)	Lachnospiraceae (otu_432900)	Lactobacillus (otu_67385)	Lactobacillales (otu_458325)	Brevibacterium (otu_366761)	Lactobacillus (otu_428406)
Clostridium (otu_1081566)	Ruminococcaceae (otu_850082)	Lachnospiraceae (otu_383901)	Staphylococcus (otu_927223)	Lactobacillus (otu_380789)	Blautia (otu_1010878)	Lactobacillus (otu_536626)
Lachnospiraceae (otu_432900)	Clostridium (otu_1081566)	Blautia (otu_271037)	Lactobacillus delbrueckii (otu_76711)	Lactobacillus salivarius (otu_481816)	Staphylococcus equorum (otu_464135)	Lactobacillus salivarius (otu_59025)
Blautia (otu_271037)	Lachnospiraceae (otu_432900)	Faecalibacterium (otu_666917)	Bacilli (otu_823430)	Lactobacillus salivarius (otu_246604)	Brachybacterium (otu_516750)	Lactobacillus reuteri (otu_175873)
Lachnospiraceae (otu_383901)	Blautia (otu_271037)	Lactobacillus (otu_1197029)	Aerococcus (otu_773762)	Lactobacillus salivarius (otu_528378)	Brachybacterium (otu_403873)	Enterococcus (otu_608718)
Lactobacillus (otu_1197029)	Lachnospiraceae (otu_383901)	Lactobacillus (otu_849124)	Weissella (otu_192881)	Faecalibacterium (otu_1174192)	Lachnospiraceae (otu_988826)	Lactobacillus salivarius (otu_237341)
Faecalibacterium (otu_666917)	Faecalibacterium (otu_666917)	Lachnospiraceae (otu_1223142)	Staphylococcus arlettae (otu_78461)	Lactobacillus (otu_131964)	Aerococcus (otu_56324)	Staphylococcus (otu_93995)
Lactobacillus (otu_849124)	Lactobacillus (otu_1197029)	Clostridiales (otu_742601)	Lactobacillus (otu_380789)	Aerococcus (otu_1260873)	Jeotgalicoccus (otu_887273)	Coprococcus (otu_1039771)
Lachnospiraceae (otu_1223142)	Lactobacillus (otu_849124)	Lachnospiraceae (otu_397621)	Lactobacillus salivarius (otu_762166)	Lactobacillus delbrueckii (otu_76711)	Actinobacteria (otu_299192)	Lactobacillus salivarius (otu_36476)
Clostridiales (otu_742601)	Lachnospiraceae (otu_1223142)	Faecalibacterium (otu_1024005)	Curtobacterium flaccumfaciens (otu_832288)	Lactobacillus helveticus (otu_960626)	Brachybacterium (otu_1198212)	Staphylococcus arlettae (otu_702986)
Lachnospiraceae (otu_397621)	Clostridiales (otu_742601)	Lactobacillus (otu_737935)	Corynebacterium (otu_110705)	Corynebacterium (otu_372184)	Lactobacillus (otu_737935)	Enterococcus faecalis (otu_432026)
Faecalibacterium (otu_1024005)	Lachnospiraceae (otu_397621)	Ruminococcus (otu_551972)	Lachnospiraceae (otu_938035)	Staphylococcus equorum (otu_416510)	Lactobacillus salivarius (otu_237341)	Lactobacillus (otu_909895)
Lactobacillus (otu_737935)	Faecalibacterium (otu_1024005)	Lachnospiraceae (otu_718808)	Lactobacillus salivarius (otu_59025)	Lactobacillus (otu_338931)	Weissella (otu_411176)	Lactobacillus capillatus (otu_914469)
Ruminococcus (otu_551972)	Lactobacillus (otu_737935)	Clostridium (otu_1184411)	Ruminococcaceae (otu_208919)	Lactobacillus salivarius (otu_762166)	Brachybacterium (otu_38426)	Blautia (otu_1167115)
Clostridium (otu_1184411)	Ruminococcus (otu_551972)	Catabacteriaceae (otu_78331)	Lactobacillus salivarius (otu_659601)	Lactobacillus salivarius (otu_612315)	Coprococcus (otu_1039771)	Enterobacteriaceae (otu_137371)
Lachnospiraceae (otu_718808)	Lachnospiraceae (otu_718808)	Eubacterium (otu_689991)	Blautia (otu_718368)	Rickettsiales (otu_913451)	Lactobacillus (otu_380789)	Corynebacterium (otu_1270938)
Lachnospiraceae (otu_351809)	Clostridium (otu_1184411)	Blautia (otu_594233)	Lactobacillus (otu_938099)	Lactobacillales (otu_1000438)	Lactobacillus salivarius (otu_481816)	Enterobacteriaceae (otu_94434)
Catabacteriaceae (otu_78331)	Lachnospiraceae (otu_351809)	Eubacterium (otu_463773)	Lachnospiraceae (otu_784789)	Staphylococcus (otu_794819)	Corynebacterium (otu_1270938)	Staphylococcus (otu_794819)
Eubacterium (otu_689991)	Catabacteriaceae (otu_78331)	Clostridium (otu_928581)	Lactobacillus salivarius (otu_612315)	Lactobacillus (otu_938099)	Lactobacillales (otu_458325)	Lactobacillus (otu_641956)
Blautia (otu_594233)	Blautia (otu_594233)	Coprococcus (otu_459358)	Lactobacillus (otu_936779)	Bacilli (otu_823430)	Aerococcus (otu_995917)	Staphylococcus succinus (otu_653478)
Eubacterium (otu_463773)	Eubacterium (otu_689991)	Ruminococcaceae (otu_835225)	Lactobacillus reuteri (otu_377466)	Corynebacterium (otu_535812)	Lactobacillus salivarius (otu_528378)	Rickettsiales (otu_913451)
Clostridium (otu_928581)	Eubacterium (otu_463773)	Coprococcus (otu_965168)	Coprococcus (otu_882880)	Weissella (otu_741402)	Faecalibacterium (otu_1174192)	Lachnospiraceae (otu_994729)
Coprococcus (otu_459358)	Clostridium (otu_928581)	Clostridiales (otu_314345)	Lachnospiraceae (otu_1014629)	Lactobacillusreuteri (otu_683536)	Lactobacillus salivarius (otu_246604)	Enterobacteriaceae (otu_129382)
Ruminococcaceae (otu_835225)	Ruminococcaceae (otu_835225)	Lactobacillus (otu_849918)	Clostridiales (otu_647232)	Aerococcus (otu_773762)	Lactobacillus (otu_131964)	Staphylococcus (otu_1217499)
Coprococcus (otu_965168)	Coprococcus (otu_459358)	Blautia (otu_47173)	Brevibacterium (otu_531873)	Lactobacillus salivarius (otu_1168822)	Lactobacillus helveticus (otu_960626)	Weissella (otu_326109)
Lactobacillus (otu_849918)	Coprococcus (otu_965168)	Ruminococcaceae (otu_641570)	Lactobacillus (otu_250087)	Lactobacillus salivarius (otu_659601)	Lactobacillus delbrueckii (otu_76711)	Lactobacillus reuteri (otu_868445)
Clostridiales (otu_314345)	Clostridiales (otu_314345)	Lactobacillus salivarius (otu_386825)	Clostridium (otu_885966)	Lactobacillus reuteri (otu_111929)	Aerococcus (otu_1260873)	Lachnospiraceae (otu_988826)
Blautia (otu_47173)	Lactobacillus (otu_849918)	Clostridium (otu_71093)	Ruminococcus (otu_820445)	Enterococcaceae (otu_223494)	Corynebacterium (otu_372184)	Staphylococcus arlettae (otu_78461)
Ruminococcaceae (otu_641570)	Blautia (otu_47173)	Clostridium (otu_149080)	Clostridium (otu_693989)	Ruminococcaceae (otu_439324)	Lactobacillus (otu_338931)	Staphylococcus equorum (otu_464135)
Lactobacillus salivarius (otu_386825)	Ruminococcaceae (otu_641570)	Coprococcus (otu_1125850)	Lachnospiraceae (otu_280810)	Lactobacillus capillatus (otu_863211)	Staphylococcus equorum (otu_416510)	Ruminococcaceae (otu_1048342)
Clostridium (otu_71093)	Lactobacillus salivarius (otu_386825)	Clostridiales (otu_846484)	Ruminococcus (otu_947778)	Coprococcus (otu_585475)	Lactobacillus salivarius (otu_762166)	Serratia marcescens (otu_161734)
Clostridium (otu_149080)	Clostridium (otu_71093)	Coprococcus (otu_326688)	Lactobacillus (otu_528116)	Lactobacillus (otu_557656)	Rickettsiales (otu_913451)	Corynebacterium (otu_519615)
Coprococcus (otu_1125850)	Clostridium (otu_149080)	Lachnospiraceae (otu_177911)	Lachnospiraceae (otu_365181)	Facklamia (otu_1245590)	Lactobacillus salivarius (otu_612315)	Lactobacillus (otu_29305)
Clostridiales (otu_846484)	Coprococcus (otu_1125850)	Ruminococcus (otu_1199258)	Lachnospiraceae (otu_1065628)	Lactobacillus (otu_1168238)	Lactobacillales (otu_1000438)	Ruminococcaceae (otu_860639)
Coprococcus (otu_326688)	Clostridiales (otu_846484)	Lachnospiraceae (otu_630486)	Acinetobacter (otu_283601)	Clostridium (otu_693989)	Staphylococcus (otu_794819)	Lactobacillus salivarius (otu_612315)
Lachnospiraceae (otu_177911)	Coprococcus (otu_326688)	Lactobacillus capillatus (otu_981788)	Streptomyces (otu_718190)	Lactobacillus salivarius (otu_526010)	Bacilli (otu_823430)	Lactobacillus reuteri (otu_744247)
Ruminococcus (otu_1199258)	Lachnospiraceae (otu_177911)	Ruminococcaceae (otu_954465)	Eubacterium (otu_1080099)	Lactobacillus salivarius (otu_1193543)	Lactobacillus (otu_938099)	Coprococcus (otu_585475)
Lachnospiraceae (otu_630486)	Ruminococcus (otu_1199258)	Lachnospiraceae (otu_1003696)	Brachybacterium (otu_679737)	Lactobacillus (otu_891582)	Corynebacterium (otu_535812)	Lactobacillales (otu_458325)
Lactobacillus capillatus (otu_981788)	Lachnospiraceae (otu_630486)	Ruminococcus (otu_615554)	Lachnospiraceae (otu_952746)	Brachybacterium (otu_739894)	Lactobacillusreuteri (otu_683536)	Lactobacillus capillatus (otu_863211)
Ruminococcaceae (otu_954465)	Lactobacillus capillatus (otu_981788)	Faecalibacterium (otu_453316)	Corynebacterium (otu_148933)	Lactobacillus salivarius (otu_661600)	Weissella (otu_741402)	Enterococcus (otu_946097)
Lachnospiraceae (otu_1003696)	Lachnospiraceae (otu_1003696)	Ruminococcus (otu_237711)	Staphylococcus arlettae (otu_855944)	Lactobacillus (otu_641956)	Aerococcus (otu_773762)	Enterococcus (otu_51823)
Ruminococcus (otu_615554)	Ruminococcaceae (otu_954465)	Blautia (otu_719679)	Clostridium (otu_71093)	Lachnospiraceae (out)	Lactobacillus salivarius (otu_1168822)	Weissella (otu_741402)
Faecalibacterium (otu_453316)	Faecalibacterium (otu_453316)	Lachnospiraceae (otu_1196610)	Lactobacillus ruminis (otu_874765)	Lactobacillus salivarius (otu_59025)	Lactobacillus salivarius (otu_659601)	Staphylococcus equorum (otu_456153)
Ruminococcus (otu_237711)	Ruminococcus (otu_615554)	Lachnospiraceae (otu_652140)	Ruminococcaceae (otu_395674)	Lactobacillus intestinalis (otu_396031)	Lactobacillus reuteri (otu_111929)	Lactobacillus helveticus (otu_411266)
Blautia (otu_719679)	Ruminococcus (otu_237711)	Ruminococcus (otu_820445)	Clostridiales (otu_1144345)	Weissella soli (otu_842328)	Ruminococcaceae (otu_439324)	Brachybacterium (otu_381135)
Lachnospiraceae (otu_1196610)	Blautia (otu_719679)	Ruminococcaceae (otu_395674)	Lactobacillus manihotivorans (otu_977195)	Lactobacillus helveticus (otu_256176)	Enterococcaceae (otu_223494)	Jeotgalicoccus (otu_553649)
Lachnospiraceae (otu_652140)	Lachnospiraceae (otu_1196610)	Lactobacillus (otu_131964)	Weissella (otu_741402)	Lachnospiraceae (otu_64573)	Coprococcus (otu_585475)	Lactobacillus salivarius (otu_1177347)
Ruminococcus (otu_820445)	Lachnospiraceae (otu_652140)	Faecalibacterium (otu_1271426)	Lactobacillus (otu_131964)	Staphylococcus succinus (otu_1046464)	Lactobacillus capillatus (otu_863211)	Brachybacterium (otu_1198212)
Ruminococcaceae (otu_395674)	Ruminococcus (otu_820445)	Eggerthella lenta (otu_195568)	Staphylococcus arlettae (otu_1132348)	Lactobacillus (otu_536626)	Lactobacillus (otu_557656)	Enterobacteriaceae (otu_519903)
Lactobacillus (otu_131964)	Ruminococcaceae (otu_395674)	Lachnospiraceae (otu_952746)	Lactobacillus salivarius (otu_982822)	Lactobacillus reuteri (otu_237592)	Lactobacillus (otu_1168238)	Weissella soli (otu_842328)
Faecalibacterium (otu_1271426)	Lactobacillus (otu_131964)	Ruminococcaceae (otu_2536)	Ruminococcus (otu_4378)	Lachnospiraceae (otu_208340)	Facklamia (otu_1245590)	Lactobacillus (otu_390400)
Blautia (otu_961773)	Faecalibacterium (otu_1271426)	Ruminococcaceae (otu_1048342)	Faecalibacterium (otu_453316)	Lactobacillus helveticus (otu_1210963)	Lactobacillus salivarius (otu_1193543)	Lactobacillales (otu_844977)
Eggerthella lenta (otu_195568)	Blautia (otu_961773)	Coprococcus (otu_1093361)	Corynebacterium efficiens (otu_926394)	Lactobacillus salivarius (otu_359409)	Clostridium (otu_693989)	Brevibacterium (otu_331039)
Lachnospiraceae (otu_952746)	Eggerthella lenta (otu_195568)	Lactobacillusreuteri (otu_683536)	Faecalibacterium (otu_982212)	Lactobacillus (otu_936779)	Lactobacillus salivarius (otu_526010)	Lachnospiraceae (out)
Ruminococcaceae (otu_2536)	Lachnospiraceae (otu_952746)	Lachnospiraceae (otu_1059667)	Clostridium (otu_1024296)	Lactobacillus reuteri (otu_391954)	Lactobacillus (otu_641956)	Brachybacterium (otu_410061)
Ruminococcaceae (otu_1048342)	Ruminococcaceae (otu_2536)	Lactobacillus salivarius (otu_844081)	Corynebacterium (otu_1266693)	Brachybacterium (otu_1239286)	Lactobacillus (otu_891582)	Staphylococcus (otu_714653)
Coprococcus (otu_1093361)	Ruminococcaceae (otu_1048342)	Ruminococcaceae (otu_22973)	Lactobacillales (otu_456144)	Lactobacillus salivarius (otu_1120018)	Lactobacillus salivarius (otu_661600)	Staphylococcus (otu_281837)
Lactobacillusreuteri (otu_683536)	Coprococcus (otu_1093361)	Clostridium (otu_221490)	Lactobacillus (otu_1260017)	Lactobacillus salivarius (otu_36476)	Brachybacterium (otu_739894)	Lactobacillus delbrueckii (otu_118122)
Lachnospiraceae (otu_1059667)	Lactobacillusreuteri (otu_683536)	Lachnospiraceae (otu_1169235)	Lactobacillus reuteri (otu_1196069)	Lactobacillus (otu_271265)	Lachnospiraceae (out)	Enterobacteriaceae (otu_89362)
Lactobacillus salivarius (otu_844081)	Lachnospiraceae (otu_1059667)	Ruminococcus (otu_657565)	Staphylococcus arlettae (otu_1074774)	Clostridiaceae (otu_629237)	Lactobacillus salivarius (otu_59025)	Lactobacillus (otu_936245)
Ruminococcaceae (otu_22973)	Lactobacillus salivarius (otu_844081)	Ruminococcaceae (otu_733946)	Lactobacillus salivarius (otu_246604)	Lactobacillus salivarius (otu_893962)	Lactobacillus intestinalis (otu_396031)	Lactobacillus reuteri (otu_237592)
Clostridium (otu_221490)	Ruminococcaceae (otu_22973)	Coprococcus (otu_1274577)	Staphylococcus (otu_1258293)	Corynebacterium (otu_738691)	Weissella soli (otu_842328)	Corynebacterium (otu_396644)
Lachnospiraceae (otu_1169235)	Clostridium (otu_221490)	Lactobacillus reuteri (otu_1258263)	Staphylococcus equorum (otu_455118)	Lactobacillus intestinalis (otu_595675)	Lactobacillus helveticus (otu_256176)	Arthrobacter (otu_751630)
Ruminococcus (otu_657565)	Lachnospiraceae (otu_1169235)	Lactobacillus (otu_217281)	Lachnospiraceae (otu_1169235)	Lactobacillus (otu_576740)	Lachnospiraceae (otu_64573)	Pediococcus pentosaceus (otu_546586)
Ruminococcaceae (otu_733946)	Ruminococcus (otu_657565)	Lachnospiraceae (otu_293526)	Ruminococcaceae (otu_723091)	Corynebacterium (otu_519615)	Staphylococcus succinus (otu_1046464)	Actinobacteria (otu_585522)
Coprococcus (otu_1274577)	Ruminococcaceae (otu_733946)	Lachnospiraceae (otu_232033)	Brachybacterium (otu_516750)	Lactobacillus (otu_469716)	Lactobacillus (otu_536626)	Lactobacillus reuteri (otu_408860)
Lactobacillus reuteri (otu_1258263)	Coprococcus (otu_1274577)	Ruminococcaceae (otu_798701)	Brevibacterium (otu_366761)	Lactobacillus helveticus (otu_411266)	Lachnospiraceae (otu_208340)	Kocuriarosea (otu_1244639)
Lactobacillus (otu_217281)	Lactobacillus reuteri (otu_1258263)	Ruminococcaceae (otu_723091)	Lactobacillus salivarius (otu_359409)	Lactobacillales (otu_765861)	Lactobacillus reuteri (otu_237592)	Corynebacterium (otu_707579)
Lachnospiraceae (otu_293526)	Lactobacillus (otu_217281)	Ruminococcaceae (otu_805084)	Staphylococcus (otu_93995)	Enterococcus (otu_550931)	Lactobacillus helveticus (otu_1210963)	Aerococcus (otu_177490)
Lachnospiraceae (otu_232033)	Lachnospiraceae (otu_293526)	Lachnospiraceae (otu_1217576)	Brachybacterium (otu_1239286)	Lactobacillus (otu_259402)	Lactobacillus salivarius (otu_359409)	Lactobacillus (otu_69128)
Ruminococcaceae (otu_798701)	Lachnospiraceae (otu_232033)	Lachnospiraceae (otu_938035)	RF39 (otu_576585)	Lactobacillus (otu_390400)	Lactobacillus (otu_936779)	Lactobacillus salivarius (otu_762166)
Ruminococcaceae (otu_723091)	Ruminococcaceae (otu_798701)	Eubacterium (otu_673668)	Adlercreutzia (otu_178025)	Brachybacterium (otu_433350)	Lactobacillus reuteri (otu_391954)	Lactobacillus (otu_430146)
Ruminococcaceae (otu_805084)	Ruminococcaceae (otu_805084)	RF39 (otu_576585)	Ruminococcus (otu_191377)	Lactobacillus reuteri (otu_744247)	Brachybacterium (otu_1239286)	Lactobacillus (otu_61676)
Lachnospiraceae (otu_1217576)	Ruminococcaceae (otu_723091)	Lactobacillus salivarius (otu_237341)	Lachnospiraceae (otu_208340)	Lactobacillus intestinalis (otu_461055)	Lactobacillus salivarius (otu_1120018)	Actinobacteria (otu_35440)
Lachnospiraceae (otu_938035)	Lachnospiraceae (otu_1217576)	Lachnospiraceae (otu_1014629)	Lactobacillus capillatus (otu_863211)	Lactobacillus intestinalis (otu_1098903)	Lactobacillus salivarius (otu_36476)	Staphylococcus succinus (otu_358)
Eubacterium (otu_673668)	Lachnospiraceae (otu_938035)	Ruminococcaceae (otu_960254)	Lactobacillus (otu_269438)	Lactobacillus (otu_230415)	Clostridiaceae (otu_629237)	Lactobacillus salivarius (otu_386825)
RF39 (otu_576585)	Eubacterium (otu_673668)	Blautia (otu_298642)	Lachnospiraceae (otu_863005)	Lactobacillus salivarius (otu_1112155)	Lactobacillus salivarius (otu_893962)	Aerococcus (otu_995917)
Lactobacillus salivarius (otu_237341)	RF39 (otu_576585)	Clostridium (otu_1049352)	Clostridiaceae (otu_654047)	Lactobacillales (otu_456144)	Lactobacillus (otu_271265)	Enterococcus cecorum (otu_735152)
Lachnospiraceae (otu_1014629)	Lactobacillus salivarius (otu_237341)	Lachnospiraceae (otu_280810)	Lactobacillus salivarius (otu_481816)	Brachybacterium (otu_679737)	Corynebacterium (otu_738691)	Weissella (otu_294591)
Ruminococcaceae (otu_960254)	Lachnospiraceae (otu_1014629)	Eubacterium (otu_1080099)	Corynebacterium (otu_737724)	Lactobacillus crispatus (otu_735640)	Lactobacillus intestinalis (otu_595675)	Lactobacillus (otu_36619)
Blautia (otu_298642)	Ruminococcaceae (otu_960254)	Clostridiales (otu_1120705)	Lactobacillus (otu_36619)	Corynebacterium (otu_396644)	Lactobacillus (otu_576740)	Lactobacillus (otu_338931)
Clostridium (otu_1049352)	Blautia (otu_298642)	Ruminococcaceae (otu_860639)	Aerococcus (otu_351881)	Lactobacillus delbrueckii (otu_118122)	Corynebacterium (otu_519615)	Trichococcus (otu_1126209)
Lachnospiraceae (otu_280810)	Clostridium (otu_1049352)	Lactobacillus (otu_390400)	Ruminococcaceae (otu_565663)	Lactobacillus reuteri (otu_408860)	Lactobacillus helveticus (otu_411266)	Weissella (otu_904283)
Eubacterium (otu_1080099)	Lachnospiraceae (otu_280810)	Faecalibacterium (otu_24976)	Lactobacillus salivarius (otu_1168822)	Lactobacillus salivarius (otu_624653)	Lactobacillus (otu_469716)	Lactobacillus intestinalis (otu_396031)
Clostridiales (otu_1120705)	Eubacterium (otu_1080099)	Lactobacillusreuteri (otu_391029)	Ruminococcus (otu_88691)	Lactobacillus reuteri (otu_544725)	Lactobacillales (otu_765861)	Yaniella (otu_1246155)
Ruminococcaceae (otu_860639)	Clostridiales (otu_1120705)	Lachnospiraceae (otu_561142)	Blautia producta (otu_59850)	Blautia (otu_889658)	Enterococcus (otu_550931)	Lactobacillus (otu_34556)
Lactobacillus (otu_390400)	Ruminococcaceae (otu_860639)	Blautia producta (otu_59850)	Clostridium (otu_1049352)	Salinicoccus (otu_22775)	Lactobacillus (otu_259402)	Staphylococcus (otu_549257)
Faecalibacterium (otu_24976)	Lactobacillus (otu_390400)	Clostridium spiroforme (otu_620462)	Lachnospiraceae (otu_652140)	Lactobacillus reuteri (otu_1126527)	Lactobacillus (otu_390400)	Lactobacillus jensenii (otu_927353)
Lactobacillusreuteri (otu_391029)	Faecalibacterium (otu_24976)	Lachnospiraceae (otu_878238)	Lactobacillus (otu_737935)	Corynebacterium (otu_110705)	Lactobacillus reuteri (otu_744247)	Staphylococcus (otu_252320)
Lachnospiraceae (otu_561142)	Lactobacillusreuteri (otu_391029)	Lachnospiraceae (otu_946194)	Lactobacillales (otu_765861)	Lactobacillus (otu_61676)	Brachybacterium (otu_433350)	Brachybacterium (otu_1000849)
Blautia producta (otu_59850)	Lachnospiraceae (otu_561142)	Ruminococcaceae (otu_846812)	Lachnospiraceae (otu_488537)	Lactobacillus manihotivorans (otu_977195)	Lactobacillus intestinalis (otu_461055)	Lactobacillus delbrueckii (otu_76711)
Clostridium spiroforme (otu_620462)	Blautia producta (otu_59850)	Coprococcus (otu_882880)	Jeotgalicoccus (otu_1096297)	Brachybacterium (otu_165785)	Lactobacillus intestinalis (otu_1098903)	Aerococcus (otu_700752)
Lachnospiraceae (otu_878238)	Clostridium spiroforme (otu_620462)	Clostridiales (otu_1144345)	Clostridium (otu_149080)	Weissella (otu_904283)	Lactobacillus salivarius (otu_1112155)	Jeotgalicoccus psychrophilus (otu_167185)
Lachnospiraceae (otu_946194)	Lachnospiraceae (otu_878238)	Coprobacillus (otu_444800)	Lactobacillus salivarius (otu_661600)	Lactobacillus salivarius (otu_978714)	Lactobacillus (otu_230415)	Brevibacterium aureum (otu_324058)
Ruminococcaceae (otu_846812)	Lachnospiraceae (otu_946194)	Clostridium (otu_1024296)	Pediococcus pentosaceus (otu_546586)	Aerococcus (otu_731334)	Lactobacillales (otu_456144)	Brachybacterium (otu_588131)
Coprococcus (otu_882880)	Ruminococcaceae (otu_846812)	Lactobacillus crispatus (otu_949752)	Ruminococcaceae (otu_52677)	Lactobacillus (otu_250087)	Lactobacillus crispatus (otu_735640)	Brachybacterium (otu_1116561)
Clostridiales (otu_1144345)	Coprococcus (otu_882880)	Lachnospiraceae (otu_1272251)	Aerococcus (otu_1098616)	Lactobacillus manihotivorans (otu_617469)	Brachybacterium (otu_679737)	Lactobacillus (otu_557656)
Coprobacillus (otu_444800)	Clostridiales (otu_1144345)	Adlercreutzia (otu_178025)	Lactobacillus (otu_211750)	Lactobacillus (otu_794308)	Lactobacillus delbrueckii (otu_118122)	Brevibacterium (otu_82822)
Clostridium (otu_1024296)	Coprobacillus (otu_444800)	Ruminococcaceae (otu_257166)	Eubacterium (otu_1146977)	Lactobacillus (otu_508559)	Corynebacterium (otu_396644)	Lactobacillus salivarius (otu_359409)
Lactobacillus crispatus (otu_949752)	Clostridium (otu_1024296)	Lachnospiraceae (otu_488537)	Lactobacillus (otu_285604)	Lactobacillus salivarius (otu_1036913)	Lactobacillus salivarius (otu_624653)	Lactobacillus reuteri (otu_377466)
Lachnospiraceae (otu_1272251)	Lactobacillus crispatus (otu_949752)	Blautia (otu_1167115)	Lactobacillus intestinalis (otu_111019)	Lactobacillus salivarius (otu_386825)	Lactobacillus reuteri (otu_408860)	Lactobacillus reuteri (otu_111929)
Adlercreutzia (otu_178025)	Lachnospiraceae (otu_1272251)	Clostridium (otu_885966)	Enterococcus (otu_463529)	Staphylococcus (otu_1258293)	Lactobacillus reuteri (otu_544725)	Enterococcus (otu_359653)
Ruminococcaceae (otu_257166)	Adlercreutzia (otu_178025)	Clostridiales (otu_994502)	Brachybacterium (otu_739894)	Pediococcus ethanolidurans (otu_252698)	Blautia (otu_889658)	Brachybacterium (otu_38426)
Lachnospiraceae (otu_488537)	Ruminococcaceae (otu_257166)	Ruminococcaceae (otu_75140)	Coprococcus (otu_965168)	Lactobacillus salivarius (otu_706548)	Salinicoccus (otu_22775)	Dietziaceae (otu_186965)
Blautia (otu_1167115)	Lachnospiraceae (otu_488537)	Coprococcus (otu_121238)	Ruminococcus (otu_505561)	Lactobacillus (otu_430146)	Lactobacillus reuteri (otu_1126527)	Lactobacillus salivarius (otu_536147)
Clostridium (otu_885966)	Blautia (otu_1167115)	Ruminococcaceae (otu_1274003)	Blautia (otu_1010878)	Lactobacillus reuteri (otu_851765)	Corynebacterium (otu_110705)	Corynebacterium_44311
Clostridiales (otu_994502)	Clostridium (otu_885966)	Lactobacillus (otu_641956)	Lachnospiraceae (otu_1272251)	Lactobacillus (otu_34556)	Lactobacillus (otu_61676)	Dermacoccus (otu_15078)
Ruminococcaceae (otu_75140)	Clostridiales (otu_994502)	Lachnospiraceae (otu_991939)	Salinicoccus (otu_22775)	Staphylococcus equorum (otu_680070)	Lactobacillus manihotivorans (otu_977195)	Staphylococcus equorum (otu_416510)
Coprococcus (otu_121238)	Ruminococcaceae (otu_75140)	Lachnospiraceae (otu_653171)	Lactobacillusreuteri (otu_391029)	Lactobacillus reuteri (otu_972701)	Brachybacterium (otu_165785)	Faecalibacterium (otu_1174192)
Ruminococcaceae (otu_1274003)	Coprococcus (otu_121238)	Ruminococcaceae (otu_955919)	Eubacterium (otu_673668)	Lactobacillus (otu_552304)	Lactobacillus salivarius (otu_978714)	Lactobacillus ruminis (otu_874765)
Lactobacillus (otu_641956)	Ruminococcaceae (otu_1274003)	Ruminococcaceae (otu_173611)	Lactobacillus (otu_263899)	Lactobacillus (otu_1093153)	Weissella (otu_904283)	Lactobacillales (otu_765861)
Lachnospiraceae (otu_991939)	Lactobacillus (otu_641956)	Lachnospiraceae (otu_994729)	Staphylococcus succinus (otu_1204433)	Brevibacterium aureum (otu_18521)	Lactobacillus (otu_250087)	Staphylococcus (otu_927223)
Lachnospiraceae (otu_653171)	Lachnospiraceae (otu_991939)	Lachnospiraceae (otu_651236)	Lactobacillus (otu_17998)	Ruminococcus (otu_1061838)	Aerococcus (otu_731334)	Enterococcus (otu_756562)
Ruminococcaceae (otu_955919)	Lachnospiraceae (otu_653171)	Blautia (otu_1010878)	Lactobacillus (otu_1027300)	Corynebacterium (otu_467094)	Lactobacillus (otu_794308)	Corynebacterium (otu_1156734)
Ruminococcaceae (otu_173611)	Ruminococcaceae (otu_955919)	Lachnospiraceae (otu_685875)	Lachnospiraceae (otu_685875)	Lactobacillus (otu_936245)	Lactobacillus (otu_508559)	Lactobacillus reuteri (otu_851765)
Lachnospiraceae (otu_994729)	Ruminococcaceae (otu_173611)	Eubacterium (otu_1146977)	Ruminococcaceae (otu_955919)	Lactobacillus (otu_269438)	Lactobacillus manihotivorans (otu_617469)	Lactobacillus (otu_891582)
Lachnospiraceae (otu_651236)	Lachnospiraceae (otu_994729)	Lactobacillus helveticus (otu_207624)	Enterococcaceae (otu_1012504)	Lactobacillus salivarius (otu_29716)	Lactobacillus salivarius (otu_1036913)	Brevibacterium luteolum (otu_1098329)
Blautia (otu_1010878)	Lachnospiraceae (otu_651236)	Lachnospiraceae (otu_988826)	Ruminococcaceae (otu_846812)	Jeotgalicoccus (otu_216645)	Lactobacillus salivarius (otu_386825)	Aerococcus (otu_56324)
Lachnospiraceae (otu_685875)	Blautia (otu_1010878)	Coprococcus (otu_1039771)	Lactobacillus (otu_1245538)	Enterococcaceae (otu_1012504)	Staphylococcus (otu_1258293)	Bacilli (otu_823430)
Eubacterium (otu_1146977)	Lachnospiraceae (otu_685875)	Lactobacillus salivarius (otu_857748)	Ruminococcaceae (otu_257166)	Lactobacillus capillatus (otu_1154290)	Pediococcus ethanolidurans (otu_252698)	Lactobacillus salivarius (otu_246604)
Lactobacillus helveticus (otu_207624)	Eubacterium (otu_1146977)	Lactobacillus (otu_201235)	Enterococcus (otu_550931)	Lactobacillus reuteri (otu_182158)	Lactobacillus salivarius (otu_706548)	Corynebacterium efficiens (otu_1176866)
Lachnospiraceae (otu_988826)	Lactobacillus helveticus (otu_207624)	Lachnospiraceae (out)	Brachybacterium (otu_410061)	Lactobacillus jensenii (otu_1244360)	Lactobacillus (otu_430146)	Lactobacillus (otu_936779)
Coprococcus (otu_1039771)	Lachnospiraceae (otu_988826)	Lachnospiraceae (otu_64573)	Staphylococcus (otu_50375)	Lactobacillus (otu_42573)	Lactobacillus reuteri (otu_851765)	Brachybacterium (otu_253244)
Lactobacillus salivarius (otu_857748)	Coprococcus (otu_1039771)	Blautia (otu_889658)	Staphylococcus (otu_1249684)	Lactobacillus reuteri (otu_557746)	Lactobacillus (otu_34556)	Jeotgalicoccus (otu_887273)
Lactobacillus (otu_201235)	Lactobacillus salivarius (otu_857748)	Coprococcus (otu_585475)	Lactobacillus intestinalis (otu_461055)	Corynebacterium (otu_1225005)	Lactobacillus reuteri (otu_972701)	Lactobacillus intestinalis (otu_461055)
Lachnospiraceae (out)	Lactobacillus (otu_201235)	Lactobacillus reuteri (otu_459277)	Lactobacillus (otu_641956)	Lactobacillus reuteri (otu_1196069)	Staphylococcus equorum (otu_680070)	Lactobacillus (otu_938099)
Lachnospiraceae (otu_64573)	Lachnospiraceae (out)	Ruminococcaceae (otu_439324)	Lactobacillus salivarius (otu_536147)	Lactobacillus (otu_758137)	Lactobacillus (otu_552304)	Ruminococcaceae (otu_439324)
Blautia (otu_889658)	Lachnospiraceae (otu_64573)	Faecalibacterium (otu_1174192)	Lachnospiraceae (otu_653171)	Lactobacillus helveticus (otu_736314)	Lactobacillus (otu_1093153)	Lactobacillus (otu_799045)
Coprococcus (otu_585475)	Blautia (otu_889658)	Ruminococcus (otu_1061838)	Corynebacterium (otu_372184)	Lactobacillus (otu_48986)	Brevibacterium aureum (otu_18521)	Enterococcus (otu_1004677)
Lactobacillus reuteri (otu_459277)	Coprococcus (otu_585475)		Lachnospiraceae (otu_991939)	Lactobacillus (otu_285604)	Ruminococcus (otu_1061838)	Blautia (otu_889658)
Ruminococcaceae (otu_439324)	Lactobacillus reuteri (otu_459277)		Ruminococcaceae (otu_1274003)	Lactobacillus reuteri (otu_618108)	Lactobacillus (otu_936245)	Staphylococcus (otu_457806)
Faecalibacterium (otu_1174192)	Ruminococcaceae (otu_439324)		Clostridium (otu_221490)	Lactobacillus (otu_816619)	Corynebacterium (otu_467094)	Lactobacillus reuteri (otu_1196069)
Ruminococcus (otu_1061838)	Faecalibacterium (otu_1174192)		Lactobacillus (otu_849124)	Lactobacillus (otu_67385)	Lactobacillus (otu_269438)	Staphylococcus (otu_493020)
	Ruminococcus (otu_1061838)		Ruminococcaceae (otu_805084)	Lactobacillus salivarius (otu_263565)	Lactobacillus salivarius (otu_29716)	Brachybacterium (otu_1219419)
			Staphylococcus (otu_714653)	Lactobacillus reuteri (otu_687426)	Enterococcaceae (otu_1012504)	Lactobacillus (otu_230415)
			Staphylococcus equorum (otu_416510)	Lactobacillus (otu_909895)	Jeotgalicoccus (otu_216645)	Lactobacillus manihotivorans (otu_617469)
			Brachybacterium (otu_403873)	Staphylococcus (otu_363198)	Lactobacillus capillatus (otu_1154290)	Lactobacillus (otu_67385)
			Lactobacillus salivarius (otu_386825)	Staphylococcus arlettae (otu_614359)	Lactobacillus reuteri (otu_182158)	Dermabacteraceae (otu_613269)
			Lactobacillus salivarius (otu_706548)	Staphylococcus equorum (otu_544)	Lactobacillus jensenii (otu_1244360)	Aerococcus (otu_1260873)
			Corynebacterium (otu_738691)	Lactobacillus (otu_772468)	Lactobacillus (otu_42573)	Enterococcus faecalis (otu_784956)
			Clostridiales (otu_994502)	Corynebacterium (otu_1266693)	Lactobacillus reuteri (otu_557746)	Actinobacteria (otu__831031)
			Coprobacillus (otu_444800)	Lactobacillus reuteri (otu_868445)	Corynebacterium (otu_1225005)	Salinicoccus (otu_22775)
			Lactobacillus (otu_816619)	Lactobacillus (otu_1245538)	Lactobacillus reuteri (otu_1196069)	Lactobacillus (otu_271265)
			Corynebacterium (otu_1225005)	Lactobacillus (otu_5018)	Lactobacillus (otu_758137)	Lactobacillus helveticus (otu_249423)
			Lactobacillus reuteri (otu_687426)	Lactobacillus (otu_763181)	Lactobacillus helveticus (otu_736314)	Brevibacterium aureum (otu_860319)
			Lactobacillus crispatus (otu_949752)	Lactobacillus reuteri (otu_749445)	Lactobacillus (otu_48986)	Aerococcus (otu_773762)
			Clostridium spiroforme (otu_620462)	Weissella (otu_693238)	Lactobacillus (otu_285604)	Lactobacillus intestinalis (otu_111019)
			Lactobacillus (otu_390400)	Enterococcus (otu_523800)	Lactobacillus reuteri (otu_618108)	Brachybacterium (otu_56544)
			Lachnospiraceae (otu_651236)	Corynebacterium (otu_148933)	Lactobacillus (otu_816619)	Lactobacillus (otu_1245538)
			Klebsiella (otu_462416)	Lactobacillus (otu_1260017)	Lactobacillus salivarius (otu_263565)	Lactobacillales (otu_1000438)
			Blautia (otu_1167115)	Staphylococcus (otu_215822)	Lactobacillus (otu_67385)	Corynebacterium (otu_1055732)
			Staphylococcus arlettae (otu_614359)	Lactobacillus salivarius_765373	Lactobacillus reuteri (otu_687426)	Enterobacteriaceae (out)
			Ruminococcaceae (otu_173611)	Lactobacillus intestinalis (otu_796829)	Lactobacillus (otu_909895)	Corynebacterium (otu_110705)
			Lactobacillus (otu_876843)	Corynebacterium (otu_737724)	Staphylococcus (otu_363198)	Staphylococcus (otu_50375)
			Lactobacillus helveticus (otu_249423)	Lactobacillus (otu_263899)	Staphylococcus equorum (otu_544)	Staphylococcus equorum (otu_455118)
			Staphylococcus equorum (otu_544)	Lactobacillus capillatus (otu_914469)	Staphylococcus arlettae (otu_614359)	Lactobacillus (otu_17998)
			Ruminococcaceae (otu_1048342)	Lactobacillus reuteri (otu_377466)	Lactobacillus (otu_772468)	Lactobacillus (otu_1027300)
			Lactobacillus salivarius (otu_237341)	Lactobacillus reuteri (otu_175873)	Corynebacterium (otu_1266693)	Staphylococcus (otu_444094)
			Actinobacteria (otu_299192)	Brachybacterium (otu_1233462)	Lactobacillus reuteri (otu_868445)	Staphylococcus arlettae (otu_1132348)
			Lactobacillus capillatus (otu_981788)	Lactobacillus (otu_799045)	Lactobacillus (otu_1245538)	Brachybacterium (otu_467486)
			Lactobacillus (otu_738720)	Staphylococcus (otu_885010)	Lactobacillus (otu_5018)	Jeotgalicoccus psychrophilus (otu_735539)
			Jeotgalicoccus (otu_216645)	Lactobacillus reuteri (otu_823144)	Lactobacillus (otu_763181)	Lachnospiraceae (otu_64573)
			Corynebacterium (otu_535812)	Lactobacillus helveticus (otu_249423)	Lactobacillus reuteri (otu_749445)	Staphylococcus (otu_180196)
			Coprococcus (otu_1039771)	Lactobacillus salivarius (otu_536147)	Weissella (otu_693238)	Brachybacterium (otu_778060)
			Lactobacillus (otu_217281)	Lactobacillus (otu_36619)	Enterococcus (otu_523800)	Brachybacterium (otu_1280057)
			Lactobacillus salivarius (otu_1036913)	Lactobacillus intestinalis (otu_111019)	Corynebacterium (otu_148933)	Lactobacillus (otu_469716)
			Staphylococcus succinus (otu_653478)	Lactobacillus (otu_1027300)	Lactobacillus (otu_1260017)	Corynebacterium (otu_372184)
			Corynebacterium_44311	Lactobacillus (otu_738720)	Staphylococcus (otu_215822)	Lactobacillus salivarius (otu_1036913)
			Ruminococcaceae (otu_860639)	Lactobacillus (otu_17998)	Lactobacillus salivarius_765373	Aerococcus (otu_351881)
			Brachybacterium (otu_165785)	Lactobacillus (otu_876843)	Lactobacillus intestinalis (otu_796829)	Brachybacterium (otu_209728)
			Lachnospiraceae (out)	Lactobacillus capillatus (otu_981788)	Corynebacterium (otu_737724)	Enterococcaceae (otu_375876)
			Lachnospiraceae (otu_988826)	Lactobacillus reuteri (otu_1258263)	Lactobacillus (otu_263899)	Corynebacterium (otu_232210)
			Lactobacillus (otu_763181)	Lactobacillus (otu_849124)	Lactobacillus capillatus (otu_914469)	Lactobacillusreuteri (otu_391029)
			Corynebacterium (otu_467094)	Corynebacterium (otu_1015834)	Lactobacillus reuteri (otu_377466)	Brachybacterium (otu_433350)
			Lactobacillus reuteri (otu_1258263)	Lactobacillus salivarius (otu_844081)	Lactobacillus reuteri (otu_175873)	Lactobacillus salivarius (otu_706548)
			Lactobacillus (otu_469716)	Lactobacillusreuteri (otu_391029)	Brachybacterium (otu_1233462)	Corynebacterium (otu_470353)
			Staphylococcus succinus (otu_1046464)	Lactobacillus (otu_217281)	Lactobacillus (otu_799045)	Lactobacillus salivarius (otu_661600)
			Brevibacterium aureum (otu_18521)	Lactobacillus crispatus (otu_949752)	Staphylococcus (otu_885010)	Lactobacillus (otu_738720)
			Lachnospiraceae (otu_994729)	Lactobacillus salivarius (otu_857748)	Lactobacillus reuteri (otu_823144)	Jeotgalicoccus psychrophilus (otu_852780)
			Coprococcus (otu_585475)	Lactobacillus helveticus (otu_207624)	Lactobacillus helveticus (otu_249423)	Corynebacterium (otu_1266693)
			Weissella (otu_693238)	Lactobacillus reuteri (otu_459277)	Lactobacillus salivarius (otu_536147)	Enterococcaceae (otu_223494)
			Aerococcus (otu_731334)	Lactobacillus (otu_201235)	Lactobacillus (otu_36619)	Enterobacteriaceae (otu_507015)
			Enterobacteriaceae (otu_1147502)		Lactobacillus intestinalis (otu_111019)	Lactobacillus (otu_876843)
			Staphylococcus equorum (otu_680070)		Lactobacillus (otu_1027300)	Corynebacterium (otu_148933)
			Staphylococcus (otu_363198)		Lactobacillus (otu_738720)	Aerococcus (otu_474807)
			Lactobacillus salivarius (otu_844081)		Lactobacillus (otu_17998)	Corynebacterium (otu_737724)
			Enterococcus (otu_523800)		Lactobacillus (otu_876843)	Brachybacterium (otu_679737)
			Staphylococcus (otu_215822)		Lactobacillus capillatus (otu_981788)	Corynebacterium (otu_149311)
			Blautia (otu_889658)		Lactobacillus reuteri (otu_1258263)	Brachybacterium (otu_739894)
			Ruminococcaceae (otu_439324)		Lactobacillus (otu_849124)	Staphylococcus arlettae (otu_1074774)
			Lachnospiraceae (otu_64573)		Corynebacterium (otu_1015834)	Lactobacillus reuteri (otu_687426)
			Lactobacillus helveticus (otu_207624)		Lactobacillus salivarius (otu_844081)	Corynebacterium (otu_240769)
			Faecalibacterium (otu_1174192)		Lactobacillusreuteri (otu_391029)	Staphylococcus equorum (otu_544)
			Rickettsiales (otu_913451)		Lactobacillus (otu_217281)	Lactobacillus (otu_1260017)
			Brachybacterium (otu_1233462)		Lactobacillus crispatus (otu_949752)	Aerococcus (otu_1098616)
			Lactobacillus reuteri (otu_459277)		Lactobacillus salivarius (otu_857748)	Lactobacillus (otu_816619)
			Ruminococcus (otu_1061838)		Lactobacillus helveticus (otu_207624)	Corynebacterium (otu_1225005)
			Corynebacterium (otu_1015834)		Lactobacillus reuteri (otu_459277)	Lactobacillus (otu_250087)
			Lactobacillus (otu_201235)		Lactobacillus (otu_201235)	Enterococcus (otu_1055503)
			Lactobacillus salivarius (otu_857748)			Brachybacterium (otu_1125264)
			Staphylococcus (otu_885010)			Lactobacillus capillatus (otu_981788)
						Lactobacillus (otu_763181)
						Lactobacillus (otu_263899)
						Actinobacteria (otu_1257053)
						Lactobacillus (otu_849124)
						Lactobacillus salivarius (otu_1168822)
						Corynebacterium (otu_542257)
						Lactobacillus (otu_269438)
						Brachybacterium (otu_967548)
						Brachybacterium (otu_516750)
						Brachybacterium (otu_403873)
						Staphylococcus arlettae (otu_614359)
						Enterococcus (otu_550931)
						Lactobacillus reuteri (otu_1258263)
						Proteus vulgaris (otu_646133)
						Brachybacterium (otu_1239286)
						Trichococcus (otu_767612)
						Brevibacterium luteolum (otu_937154)
						Staphylococcus equorum (otu_680070)
						Corynebacterium (otu_535812)
						Lactobacillus crispatus (otu_949752)
						Jeotgalicoccus (otu_1096297)
						Dermabacteraceae (otu_281855)
						Lactobacillales (otu_456144)
						Ruminococcus (otu_1061838)
						Lactobacillus salivarius (otu_844081)
						Lactobacillus manihotivorans (otu_977195)
						Staphylococcus (otu_1249684)
						Enterococcus (otu_463529)
						Corynebacterium (otu_738691)
						Lactobacillus (otu_217281)
						Lactobacillus (otu_285604)
						Staphylococcus (otu_1258293)
						Brevibacterium (otu_531873)
						Bacillus (otu_922600)
						Brevibacterium (otu_366761)
						Klebsiella (otu_462416)
						Facklamia (otu_1245590)
						Enterococcaceae (otu_1012504)
						Actinobacteria (otu_299192)
						Staphylococcus succinus (otu_1046464)
						Staphylococcus (otu_363198)
						Weissella (otu_693238)
						Lactobacillus helveticus (otu_207624)
						Jeotgalicoccus (otu_216645)
						Enterobacteriaceae (otu_1147502)
						Brevibacterium aureum (otu_18521)
						Aerococcus (otu_731334)
						Brachybacterium (otu_165785)
						Corynebacterium (otu_467094)
						Lactobacillus salivarius (otu_857748)
						Lactobacillus reuteri (otu_459277)
						Staphylococcus (otu_215822)
						Staphylococcus (otu_885010)
						Enterococcus (otu_523800)
						Lactobacillus (otu_201235)
						Brachybacterium (otu_1233462)
						Corynebacterium (otu_1015834)
