# Supplementary material for: Microbial communities of poultry house dust, excreta and litter are partially representative of microbiota of chicken caecum and ileum
Source: PLoS One. 2021 Aug 5;16(8):e0255633. doi: 10.1371/journal.pone.0255633 (PMC8341621; doi:10.1371/journal.pone.0255633)
Supplement: S5 Table — (XLSX) [file pone.0255633.s005.xlsx]

## Sheet: Table S5
Taxa that are found in one site but absent in other					S5 Table. Operational taxonomic units (OTUs) that are found in one sample type but absent in another
Found in caecum but absent in dust	Found in dust but absent in caecum	Found in excreta but absent in caecum	Found in caecum but absent in litter	Found in litter but absent in caecum	Found in litter but absent in ileum	Found in ileum but absent in litter	Found in ileum but absent in dust	Found in dust but absent in ileum	Found in excreta but absent in ileum	Found in ileum but absent in excreta
Lactobacillus helveticus (otu_256176)	Enterobacteriaceae (otu_1194106)	Pseudomonas (otu_54219)	Lachnospiraceae (otu_884077)	Actinobacteria (otu_216320)	Serratia marcescens (otu_161734)	Propionibacterium acnes (otu_522210)	Lactobacillus helveticus (otu_256176)	Enterobacteriaceae (otu_1194106)	Pseudomonas (otu_54219)	Acinetobacter (otu_283601)
	Clostridiaceae (otu_451227)	Acinetobacter radioresistens (otu_100495)	Catabacteriaceae (otu_1033420)	Burkholderia fungorum (otu_968639)	Pseudomonas umsongensis (otu_1103344)	Lachnospiraceae (otu_884077)		Enterobacteriaceae (otu_831953)	Enterobacteriaceae (otu_89362)	Bacillus (otu_935661)
	Clostridium (otu_477533)	Enterobacteriaceae (otu_89362)	RF39 (otu_764779)	Enterococcus faecalis (otu_115349)	Pseudomonas (otu_54219)	Blautia (otu_961773)		Clostridiaceae (otu_451227)	Brachybacterium (otu_381135)	Bacillus (otu_382892)
	Proteus vulgaris (otu_477811)	Weissella (otu_294591)	Lachnospiraceae (otu_351809)	Clostridium (otu_306483)	Proteus vulgaris (otu_477811)			Clostridium (otu_477533)	Staphylococcus succinus (otu_358)	Burkholderia fungorum (otu_968639)
	Burkholderia fungorum (otu_968639)	Trichococcus (otu_767612)	Blautia (otu_961773)	Clostridium (otu_167335)	Enterobacteriaceae (otu_89362)			Proteus vulgaris (otu_477811)	Arthrobacter (otu_751630)	Aerococcus (otu_996326)
	Clostridium (otu_881875)	Aerococcus (otu_700752)		Enterococcus (otu_930898)	Enterobacteriaceae (otu_642732)			Clostridium (otu_881875)	Catabacteriaceae (otu_1033420)	Aerococcus (otu_374637)
	Enterobacteriaceae (otu_820757)	Corynebacterium (otu_240769)		Epulopiscium (otu_185343)	Enterobacteriaceae (otu_619850)			Enterobacteriaceae (otu_820757)	Corynebacterium (otu_470353)	Aerococcaceae (otu_341810)
	Corynebacterium (otu_596344)	Corynebacterium (otu_1055732)		Clostridium (otu_1034773)	Enterobacteriaceae (otu_1194106)			Corynebacterium (otu_596344)	Enterobacteriaceae (out)	Dermacoccus (otu_1032880)
	Oceano bacillus (otu_553052)	Brachybacterium (otu_381135)		Clostridium (otu_477533)	Staphylococcus (otu_97377)			Oceano bacillus (otu_553052)	Lactobacillus (otu_428406)	Aerococcus (otu_652274)
	Bacillus (otu_204870)	Actinobacteria (otu_35440)		Enterococcus faecalis (otu_166138)	Oceano bacillus (otu_553052)			Bacillus (otu_204870)	Clostridiales (otu_657168)	Weissella (otu_480784)
	Lactobacillus reuteri (otu_324648)	Weissella (otu_326109)		Enterobacteriaceae (otu_1194106)	Lactobacillus (otu_94524)			Catabacteriaceae (otu_1033420)	Planococcaceae (otu_945009)	Weissella (otu_598374)
	Enterobacteriaceae (otu_619850)	Staphylococcus equorum (otu_456153)		Pseudomonas (otu_54219)	Lactobacillus (otu_428406)			Enterobacteriaceae (otu_619850)	Clostridiales (otu_742601)	Weissella (otu_192881)
	Yaniella (otu_1246155)	Staphylococcus (otu_444094)		Proteus vulgaris (otu_477811)	Epulopiscium (otu_185343)			Enterococcus faecalis (otu_166138)	Eubacterium (otu_413913)	Vagococcus (otu_1037706)
	Enterococcus faecalis (otu_166138)	Staphylococcus (otu_180196)		Lactobacillus reuteri (otu_324648)	Enterococcus faecalis (otu_166138)			Lactobacillus (otu_428406)	Staphylococcus succinus (otu_729972)	Acinetobacter (otu_931915)
	Lactobacillus (otu_428406)	Enterococcus (otu_756562)		Lactobacillus (otu_94524)	Enterococcus faecalis (otu_115349)			Lactobacillus (otu_94524)	Enterococcus (otu_608718)	Aerococcus (otu_61794)
	Lactobacillus (otu_94524)	Yaniella (otu_1246155)		Enterobacteriaceae (otu_619850)	Enterococcus (otu_946097)			Enterococcus faecalis (otu_432026)	Lachnospiraceae (otu_397621)	Aerococcus (otu_1245649)
	Corynebacterium (otu_707579)	Kocuriarosea (otu_1244639)		Pseudomonas umsongensis (otu_1103344)	Enterococcus (otu_930898)			Brevibacterium (otu_999774)	Ruminococcaceae (otu_733946)	Staphylococcus arlettae (otu_855944)
	Brevibacterium (otu_999774)	Brachybacterium (otu_874633)		Enterobacteriaceae (otu_642732)	Enterococcus (otu_51823)			Enterococcus (otu_51823)	Eubacterium (otu_463773)	Corynebacterium (otu_710884)
	Enterococcus (otu_51823)	Brachybacterium (otu_56544)		Acinetobacter (otu_283601)	Clostridium (otu_477533)			Enterococcus (otu_930898)	Lachnospiraceae (otu_351809)	Curtobacterium flaccumfaciens (otu_832288)
	Bacillus (otu_935661)	Arthrobacter (otu_751630)		Acinetobacter radioresistens (otu_100495)	Clostridium (otu_306483)			Arthrobacter (otu_553097)	Enterobacteriaceae (otu_1227678)	Nocardiopsis (otu_774672)
	Enterococcus (otu_930898)	Aerococcus (otu_474807)		Streptomyces (otu_718190)	Clostridium (otu_1034773)			Enterococcus (otu_946097)	Faecalibacterium (otu_24976)
	Arthrobacter (otu_553097)	Propionibacterium acnes (otu_522210)		Lactobacillus (otu_1168238)	Bacillus (otu_204870)			Nocardiopsis (otu_748584)	Ruminococcaceae (otu_798701)
	Enterococcus (otu_946097)	Corynebacterium (otu_707579)		Lactobacillus salivarius (otu_528378)	Nocardiopsis (otu_748584)			Enterobacteriaceae (otu_642732)	Catabacteriaceae (otu_78331)
	Nocardiopsis (otu_748584)	Corynebacterium (otu_470353)		Lactobacillus (otu_536626)	Corynebacterium (otu_596344)			Enterobacteriaceae (otu_345435)	Lactobacillus (otu_94524)
	Enterobacteriaceae (otu_642732)	Staphylococcus (otu_927223)		Lactobacillus (otu_428406)	Corynebacterium (otu_470353)			Clostridiales (otu_742601)	Lachnospiraceae (otu_293526)
	Corynebacterium (otu_219083)	Staphylococcus (otu_1249684)		Lactobacillus salivarius (otu_59025)	Corynebacterium (otu_219083)			Corynebacterium (otu_219083)	Serratia marcescens (otu_161734)
	Staphylococcus (otu_180196)	Lactobacillus (otu_428406)		Curtobacterium flaccumfaciens (otu_832288)	Brevibacterium (otu_999774)			Brachybacterium (otu_381135)	RF39 (otu_764779)
	Lactobacillales (otu_844977)	Enterococcus (otu_359653)		Staphylococcus (otu_93995)	Brachybacterium (otu_759161)			Staphylococcus (otu_97377)	Lachnospiraceae (otu_383901)
	Aerococcus (otu_996326)	Streptomyces (otu_718190)		Staphylococcus arlettae (otu_702986)	Brachybacterium (otu_381135)			Ruminococcaceae (otu_733946)	Ruminococcaceae (otu_75140)
	Brachybacterium (otu_381135)	Brachybacterium (otu_467486)		Corynebacterium (otu_1270938)	Arthrobacter (otu_751630)			Brachybacterium (otu_759161)	Blautia (otu_654906)
	Actinobacteria (otu_35440)	Actinobacteria (otu_1257053)		Staphylococcus (otu_794819)	Arthrobacter (otu_553097)			Ruminococcus (otu_1199258)	Lachnospiraceae (otu_1223142)
	Dermacoccus (otu_1032880)	Trichococcus (otu_1126209)		Rickettsiales (otu_913451)	Actinobacteria (otu_216320)			Epulopiscium (otu_185343)	Lachnospiraceae (otu_718808)
	Brachybacterium (otu_874633)	Staphylococcus (otu_281837)		Staphylococcus (otu_1217499)	Enterobacteriaceae (otu_831953)			Coprococcus (otu_1093361)	Lachnospiraceae (otu_1165925)
	Staphylococcus (otu_97377)	Jeotgalicoccus psychrophilus (otu_735539)		Weissella (otu_326109)	Enterobacteriaceae (out)			Lachnospiraceae (otu_232033)	Ruminococcaceae (otu_835225)
	Bacillus (otu_382892)	Brachybacterium (otu_588131)		Staphylococcus equorum (otu_464135)	Staphylococcus succinus (otu_358)			RF39 (otu_764779)	Coprobacillus (otu_475775)
	Weissella (otu_480784)	Enterobacteriaceae (otu_507015)		Staphylococcus arlettae (otu_78461)	Enterococcus faecalis (otu_432026)			Clostridium (otu_1184411)	Ruminococcus (otu_551972)
	Corynebacterium (otu_1160289)	Staphylococcus (otu_549257)		Serratia marcescens (otu_161734)	Staphylococcus succinus (otu_729972)			Ruminococcaceae (otu_511140)	Faecalibacterium (otu_322457)
	Weissella (otu_294591)	Enterococcaceae (otu_375876)		Lactobacillus salivarius (otu_612315)	Enterobacteriaceae (otu_345435)			Ruminococcus (otu_551972)	Coprococcus (otu_1093361)
	Aerococcaceae (otu_341810)	Corynebacterium (otu_1160289)		Lactobacillales (otu_458325)	Enterococcus (otu_608718)			Eggerthella lenta (otu_195568)	Lachnospiraceae (otu_561142)
	Brachybacterium (otu_759161)	Staphylococcus arlettae (otu_1132348)		Lactobacillus capillatus (otu_863211)	Enterobacteriaceae (otu_1227678)			Serratia marcescens (otu_161734)	Lachnospiraceae (otu_1013634)
	Trichococcus (otu_1126209)	Staphylococcus (otu_93995)		Enterococcus (otu_946097)	Faecalibacterium (otu_322457)			Clostridiales (otu_657168)	Lachnospiraceae (otu_232033)
	Corynebacterium (otu_1055732)	Staphylococcus (otu_493020)		Enterococcus (otu_51823)	Clostridiales (otu_657168)			Ruminococcus (otu_657565)	Lachnospiraceae (otu_1217576)
	Enterococcus (otu_756562)	Enterococcus (otu_1055503)		Weissella (otu_741402)	Ruminococcus (otu_1175515)			Lachnospiraceae (otu_397621)	Lachnospiraceae (otu_861670)
	Jeotgalicoccus psychrophilus (otu_735539)	Dermacoccus (otu_15078)		Aerococcaceae (otu_341810)	Lachnospiraceae (otu_1013634)			Enterobacteriaceae (out)	Blautia (otu_1153982)
	Staphylococcus (otu_252320)	Jeotgalicoccus psychrophilus (otu_852780)		Staphylococcus equorum (otu_456153)	Lachnospiraceae (otu_433702)			Lachnospiraceae (otu_861670)	Coprococcus (otu_459358)
	Epulopiscium (otu_185343)	Klebsiella (otu_462416)		Jeotgalicoccus (otu_553649)	Coprobacillus (otu_475775)			Lachnospiraceae (otu_433702)	Ruminococcus (otu_1175515)
	Brachybacterium (otu_588131)	Lactobacillus (otu_938099)		Brachybacterium (otu_381135)	Planococcaceae (otu_945009)			Lachnospiraceae (otu_1223142)	Lachnospiraceae (otu_433702)
	Propionibacterium acnes (otu_522210)	Corynebacterium efficiens (otu_1176866)		Lactobacillus salivarius (otu_1177347)	Lachnospiraceae (otu_861670)			Lachnospiraceae (otu_351809)	Lactobacillus (otu_95419)
	Brachybacterium (otu_467486)	Brevibacterium aureum (otu_860319)		Brachybacterium (otu_1198212)	Eubacterium (otu_413913)			Eubacterium (otu_463773)	Coprococcus (otu_326688)
	Enterococcus (otu_1004677)	Brachybacterium (otu_1280057)		Lactobacillales (otu_844977)	Lachnospiraceae (otu_1165925)			Coprococcus (otu_459358)	Lachnospiraceae (otu_946194)
	Aerococcus (otu_61794)	Brachybacterium (otu_1000849)		Brevibacterium (otu_331039)	Clostridium (otu_828160)			Lachnospiraceae (otu_383901)	Ruminococcaceae (otu_511140)
	Brachybacterium (otu_56544)	Staphylococcus (otu_50375)		Weissella (otu_598374)	Blautia (otu_1153982)			Ruminococcaceae (otu_954465)	Clostridium (otu_1184411)
	Jeotgalicoccus (otu_887273)	Staphylococcus (otu_252320)		Weissella (otu_192881)	Clostridiales (otu_145985)			Eubacterium (otu_413913)	Ruminococcus (otu_1199258)
	Dermacoccus (otu_15078)	Brevibacterium luteolum (otu_937154)		Staphylococcus (otu_281837)	Erysipelotrichaceae (otu_396536)			Blautia (otu_1153982)	Ruminococcaceae (otu_960254)
	Aerococcus (otu_374637)	Brevibacterium (otu_82822)		Lactobacillus delbrueckii (otu_118122)	Lactobacillus (otu_95419)			Blautia (otu_654906)	Lachnospiraceae (otu_1196610)
	Brevibacterium luteolum (otu_1098329)	Brachybacterium (otu_253244)		Enterobacteriaceae (otu_89362)	Ruminococcaceae (otu_511140)			Staphylococcus succinus (otu_358)	Faecalibacterium (otu_1024005)
	Brachybacterium (otu_1280057)	Weissella (otu_741402)		Bacillus (otu_204870)	Blautia (otu_654906)			Ruminococcus (otu_237711)	Clostridium (otu_828160)
	Brachybacterium (otu_38426)	Staphylococcus equorum (otu_455118)		Lactobacillus reuteri (otu_237592)	Lachnospiraceae (otu_383901)			Lactobacillus (otu_95419)	Eggerthella lenta (otu_195568)
	Actinobacteria (otu_1257053)	Staphylococcus (otu_457806)		Brevibacterium (otu_999774)	Lachnospiraceae (otu_1223142)			Coprococcus (otu_326688)	Epulopiscium (otu_185343)
	Trichococcus (otu_767612)	Enterococcus (otu_1004677)		Arthrobacter (otu_751630)	Clostridiales (otu_742601)			Planococcaceae (otu_945009)	Enterobacteriaceae (otu_345435)
	Brevibacterium aureum (otu_860319)	Brachybacterium (otu_778060)		Lactobacillus (otu_69128)	Lachnospiraceae (otu_397621)			Lachnospiraceae (otu_293526)	Blautia (otu_594233)
	Brevibacterium (otu_82822)	Dermabacteraceae (otu_613269)		Kocuriarosea (otu_1244639)	Faecalibacterium (otu_1024005)			Ruminococcus (otu_615554)	Ruminococcaceae (otu_954465)
	Lactobacillus (otu_69128)	Staphylococcus arlettae (otu_1074774)		Corynebacterium (otu_707579)	Ruminococcus (otu_551972)			Clostridium (otu_928581)	Ruminococcus (otu_657565)
	Jeotgalicoccus psychrophilus (otu_852780)	Corynebacterium (otu_149311)		Corynebacterium (otu_596344)	Clostridium (otu_1184411)			Clostridium (otu_1034773)	Enterobacteriaceae (otu_1194106)
	Clostridium (otu_167335)	Corynebacterium (otu_1156734)		Lactobacillus salivarius (otu_762166)	Lachnospiraceae (otu_718808)			Lachnospiraceae (otu_718808)	Enterococcus faecalis (otu_166138)
	Staphylococcus (otu_457806)	Brevibacterium (otu_331039)		Actinobacteria (otu_35440)	Catabacteriaceae (otu_78331)			Ruminococcaceae (otu_641570)	Ruminococcaceae (otu_641570)
	Corynebacterium (otu_1156734)	Staphylococcus arlettae (otu_702986)		Aerococcus (otu_995917)	Blautia (otu_594233)			Lachnospiraceae (otu_177911)	Enterobacteriaceae (otu_642732)
	Brachybacterium (otu_1000849)	Aerococcus (otu_1098616)		Weissella (otu_294591)	Eubacterium (otu_463773)			Enterobacteriaceae (otu_89362)	Actinobacteria (otu_216320)
	Brachybacterium (otu_253244)	Brachybacterium (otu_1116561)		Trichococcus (otu_1126209)	Clostridium (otu_928581)			Blautia (otu_594233)	Ruminococcus (otu_615554)
	Aerococcus (otu_700752)	Staphylococcus arlettae (otu_78461)		Lactobacillus intestinalis (otu_396031)	Coprococcus (otu_459358)			Enterococcus (otu_608718)	Clostridium (otu_881875)
	Acinetobacter (otu_931915)	Brachybacterium (otu_967548)		Yaniella (otu_1246155)	Ruminococcaceae (otu_835225)			Clostridiales (otu_145985)	Proteus vulgaris (otu_477811)
	Staphylococcus (otu_1217499)	Dermabacteraceae (otu_281855)		Staphylococcus (otu_549257)	Clostridiales (otu_314345)			Coprobacillus (otu_475775)	Ruminococcus (otu_237711)
	Lactobacillus (otu_536626)	Enterococcus (otu_463529)		Lactobacillus jensenii (otu_927353)	Ruminococcaceae (otu_641570)			Lachnospiraceae (otu_1165925)	Lachnospiraceae (otu_177911)
	Brachybacterium (otu_1198212)	Lactobacillus salivarius (otu_612315)		Staphylococcus (otu_252320)	Coprococcus (otu_326688)			Corynebacterium (otu_470353)	Enterococcus (otu_946097)
	Vagococcus (otu_1037706)	Brachybacterium (otu_209728)		Brachybacterium (otu_1000849)	Lachnospiraceae (otu_177911)			Faecalibacterium (otu_322457)	Clostridium (otu_477533)
	Kocuriarosea (otu_1244639)	Brevibacterium luteolum (otu_1098329)		Aerococcus (otu_700752)	Ruminococcus (otu_1199258)			Lachnospiraceae (otu_1013634)	Clostridiales (otu_314345)
	Lactobacillus jensenii (otu_927353)	Brevibacterium aureum (otu_324058)		Brevibacterium aureum (otu_324058)	Ruminococcaceae (otu_954465)			Clostridium (otu_828160)	Enterobacteriaceae (otu_820757)
	Aerococcus (otu_995917)	Brachybacterium (otu_1219419)		Bacillus (otu_935661)	Ruminococcus (otu_615554)			Catabacteriaceae (otu_78331)	Clostridiales (otu_1120705)
	Aerococcus (otu_652274)	Staphylococcus (otu_1217499)		Brachybacterium (otu_588131)	Ruminococcus (otu_237711)			Enterobacteriaceae (otu_1227678)	Clostridium (otu_928581)
	Corynebacterium (otu_149311)	Jeotgalicoccus (otu_1096297)		Brachybacterium (otu_1116561)	Lachnospiraceae (otu_1196610)			Lachnospiraceae (otu_561142)	Erysipelotrichaceae (otu_396536)
	Serratia marcescens (otu_161734)	Brachybacterium (otu_1125264)		Brevibacterium (otu_82822)	Faecalibacterium (otu_1271426)			Clostridiales (otu_314345)	Coprococcus (otu_1274577)
	Jeotgalicoccus (otu_553649)	Jeotgalicoccus (otu_887273)		Aerococcus (otu_996326)	Eggerthella lenta (otu_195568)			Ruminococcaceae (otu_960254)	Clostridium (otu_306483)
	Enterococcus (otu_1055503)	Lactobacillus reuteri (otu_237592)		Aerococcus (otu_374637)	Coprococcus (otu_1093361)			Pseudomonas (otu_54219)	Clostridiaceae (otu_451227)
	Brachybacterium (otu_778060)	Aerococcus (otu_995917)		Staphylococcus arlettae (otu_855944)	Ruminococcus (otu_657565)			Coprococcus (otu_1274577)	Faecalibacterium (otu_1271426)
	Staphylococcus (otu_444094)	Aerococcus (otu_1260873)		Enterococcus (otu_359653)	Ruminococcaceae (otu_733946)			Ruminococcaceae (otu_835225)	Clostridiales (otu_145985)
	Staphylococcus (otu_493020)	Corynebacterium (otu_232210)		Brachybacterium (otu_38426)	Coprococcus (otu_1274577)			Lachnospiraceae (otu_1217576)	Coprococcus (otu_121238)
	Lactobacillus intestinalis (otu_396031)	Staphylococcus equorum (otu_416510)		Weissella (otu_480784)	Lachnospiraceae (otu_293526)			Ruminococcus (otu_1175515)	Enterococcus faecalis (otu_115349)
	Enterococcaceae (otu_375876)	Jeotgalicoccus (otu_553649)		Staphylococcus equorum (otu_416510)	Lachnospiraceae (otu_232033)			Coprococcus (otu_121238)	Clostridium (otu_1034773)
	Brevibacterium aureum (otu_324058)	Aerococcus (otu_351881)		Dermacoccus (otu_15078)	Ruminococcaceae (otu_798701)			Lachnospiraceae (otu_1196610)	Enterobacteriaceae (otu_831953)
	Dermabacteraceae (otu_613269)	Actinobacteria (otu__831031)		Oceano bacillus (otu_553052)	Lachnospiraceae (otu_1217576)			Lachnospiraceae (otu_946194)	Enterobacteriaceae (otu_619850)
	Weissella (otu_326109)	Aerococcus (otu_56324)		Corynebacterium (otu_1160289)	Ruminococcaceae (otu_960254)			Ruminococcaceae (otu_798701)	Enterococcus (otu_51823)
	Corynebacterium (otu_710884)	Brachybacterium (otu_403873)		Staphylococcus (otu_927223)	Clostridiales (otu_1120705)			Clostridiales (otu_1120705)	Enterococcus faecalis (otu_432026)
	Enterococcus (otu_359653)	Brachybacterium (otu_38426)		Enterococcus (otu_756562)	Faecalibacterium (otu_24976)			Faecalibacterium (otu_1024005)	Enterococcus (otu_930898)
	Aerococcus (otu_1245649)	Corynebacterium (otu_542257)		Corynebacterium (otu_1156734)	Lachnospiraceae (otu_561142)			Faecalibacterium (otu_1271426)
	Staphylococcus equorum (otu_456153)	Aerococcus (otu_773762)		Staphylococcus (otu_97377)	Lachnospiraceae (otu_946194)			Arthrobacter (otu_751630)
	Brachybacterium (otu_209728)	Lactobacillus jensenii (otu_927353)		Aerococcus (otu_56324)	Ruminococcaceae (otu_75140)			Staphylococcus succinus (otu_729972)
	Brachybacterium (otu_1219419)	Lactobacillus (otu_94524)		Brevibacterium luteolum (otu_1098329)	Coprococcus (otu_121238)			Erysipelotrichaceae (otu_396536)
	Aerococcus (otu_474807)	Serratia marcescens (otu_161734)		Lactobacillus (otu_936779)				Faecalibacterium (otu_24976)
	Lactobacillus salivarius (otu_1177347)	Corynebacterium (otu_1270938)		Corynebacterium efficiens (otu_1176866)				Pseudomonas umsongensis (otu_1103344)
	Corynebacterium (otu_240769)	Lactobacillus salivarius (otu_762166)		Jeotgalicoccus (otu_887273)				Ruminococcaceae (otu_75140)
	Corynebacterium (otu_232210)	Lactobacillus salivarius (otu_1177347)		Brachybacterium (otu_253244)
	Brachybacterium (otu_1125264)	Lactobacillus reuteri (otu_324648)		Lactobacillus (otu_938099)
	Aerococcus (otu_56324)	Lactobacillus (otu_1168238)		Brachybacterium (otu_759161)
	Staphylococcus (otu_794819)	Lactobacillales (otu_458325)		Acinetobacter (otu_931915)
	Brevibacterium luteolum (otu_937154)	Brachybacterium (otu_516750)		Enterococcus (otu_1004677)
	Corynebacterium efficiens (otu_1176866)	Brevibacterium (otu_366761)		Staphylococcus (otu_457806)
	Staphylococcus (otu_549257)	Brachybacterium (otu_1198212)		Staphylococcus (otu_493020)
	Lactobacillus reuteri (otu_237592)	Corynebacterium (otu_535812)		Brachybacterium (otu_1219419)
	Corynebacterium (otu_1270938)	Rickettsiales (otu_913451)		Dermabacteraceae (otu_613269)
	Lactobacillales (otu_458325)	Staphylococcus succinus (otu_1046464)		Nocardiopsis (otu_748584)
	Brachybacterium (otu_967548)	Actinobacteria (otu_299192)		Aerococcus (otu_1260873)
	Staphylococcus (otu_281837)	Lactobacillus salivarius (otu_59025)		Actinobacteria (otu__831031)
	Lactobacillus delbrueckii (otu_118122)	Lactobacillus salivarius (otu_528378)		Brevibacterium aureum (otu_860319)
	Lactobacillus salivarius (otu_528378)	Lactobacillus (otu_536626)		Bacillus (otu_382892)
	Staphylococcus arlettae (otu_702986)	Lactobacillus (otu_936779)		Aerococcus (otu_773762)
	Clostridium (otu_1034773)	Lactobacillus capillatus (otu_863211)		Corynebacterium (otu_219083)
	Nocardiopsis (otu_774672)	Staphylococcus equorum (otu_464135)		Brachybacterium (otu_56544)
	Brevibacterium (otu_331039)	Lactobacillus (otu_69128)		Arthrobacter (otu_553097)
	Enterobacteriaceae (otu_89362)	Staphylococcus (otu_794819)		Corynebacterium (otu_1055732)
	Weissella (otu_598374)	Epulopiscium (otu_185343)		Staphylococcus (otu_50375)
	Actinobacteria (otu__831031)	Enterobacteriaceae (otu_1194106)		Staphylococcus equorum (otu_455118)
	Enterobacteriaceae (otu_507015)	Enterococcus faecalis (otu_166138)		Staphylococcus (otu_444094)
	Aerococcus (otu_1260873)	Enterobacteriaceae (otu_642732)		Staphylococcus arlettae (otu_1132348)
	Lactobacillus (otu_1168238)	Actinobacteria (otu_216320)		Jeotgalicoccus psychrophilus (otu_735539)
	Corynebacterium (otu_542257)	Lactobacillales (otu_844977)		Brachybacterium (otu_467486)
	Brachybacterium (otu_1116561)	Staphylococcus (otu_1258293)		Staphylococcus (otu_180196)
	Dermabacteraceae (otu_281855)	Clostridium (otu_881875)		Brachybacterium (otu_778060)
	Corynebacterium (otu_470353)	Proteus vulgaris (otu_477811)		Brachybacterium (otu_1280057)
	Acinetobacter radioresistens (otu_100495)	Enterococcus (otu_946097)		Aerococcus (otu_351881)
	Staphylococcus equorum (otu_464135)	Clostridium (otu_477533)		Brachybacterium (otu_209728)
	Staphylococcus (otu_927223)	Enterobacteriaceae (otu_820757)		Enterococcaceae (otu_375876)
	Aerococcus (otu_773762)	Lactobacillus intestinalis (otu_396031)		Corynebacterium (otu_232210)
	Weissella (otu_192881)	Clostridium (otu_306483)		Corynebacterium (otu_710884)
	Staphylococcus arlettae (otu_78461)	Clostridiaceae (otu_451227)		Corynebacterium (otu_470353)
	Lactobacillus salivarius (otu_762166)	Lactobacillus delbrueckii (otu_118122)		Brachybacterium (otu_874633)
	Curtobacterium flaccumfaciens (otu_832288)	Enterococcus faecalis (otu_115349)		Dermacoccus (otu_1032880)
	Lactobacillus salivarius (otu_59025)	Clostridium (otu_1034773)		Jeotgalicoccus psychrophilus (otu_852780)
	Lactobacillus (otu_938099)	Enterobacteriaceae (otu_619850)		Enterobacteriaceae (otu_507015)
	Lactobacillus salivarius (otu_612315)	Enterococcus (otu_51823)		Aerococcus (otu_61794)
	Lactobacillus (otu_936779)	Enterococcus (otu_930898)		Aerococcus (otu_652274)
	Pseudomonas (otu_54219)	Clostridium (otu_167335)		Aerococcus (otu_474807)
	Acinetobacter (otu_283601)			Corynebacterium (otu_149311)
	Streptomyces (otu_718190)			Vagococcus (otu_1037706)
	Staphylococcus arlettae (otu_855944)			Staphylococcus arlettae (otu_1074774)
	Weissella (otu_741402)			Corynebacterium (otu_240769)
	Staphylococcus arlettae (otu_1132348)			Aerococcus (otu_1098616)
	Arthrobacter (otu_751630)			Enterococcus (otu_1055503)
	Staphylococcus arlettae (otu_1074774)			Brachybacterium (otu_1125264)
	Staphylococcus (otu_1258293)			Aerococcus (otu_1245649)
	Staphylococcus equorum (otu_455118)			Actinobacteria (otu_1257053)
	Brachybacterium (otu_516750)			Corynebacterium (otu_542257)
	Brevibacterium (otu_366761)			Brachybacterium (otu_967548)
	Staphylococcus (otu_93995)			Brachybacterium (otu_516750)
	Lactobacillus capillatus (otu_863211)			Brachybacterium (otu_403873)
	Aerococcus (otu_351881)			Trichococcus (otu_767612)
	Jeotgalicoccus (otu_1096297)			Brevibacterium luteolum (otu_937154)
	Aerococcus (otu_1098616)			Corynebacterium (otu_535812)
	Enterococcus (otu_463529)			Jeotgalicoccus (otu_1096297)
	Pseudomonas umsongensis (otu_1103344)			Dermabacteraceae (otu_281855)
	Staphylococcus (otu_50375)			Staphylococcus (otu_1249684)
	Staphylococcus (otu_1249684)			Enterococcus (otu_463529)
	Staphylococcus equorum (otu_416510)			Staphylococcus (otu_1258293)
	Brachybacterium (otu_403873)			Nocardiopsis (otu_774672)
	Klebsiella (otu_462416)			Brevibacterium (otu_366761)
	Actinobacteria (otu_299192)			Klebsiella (otu_462416)
	Corynebacterium (otu_535812)			Actinobacteria (otu_299192)
	Staphylococcus succinus (otu_1046464)			Staphylococcus succinus (otu_1046464)
	Rickettsiales (otu_913451)
